# Supplementary material for: Genome-Wide Characterization and Gene Expression Analyses of Malate Dehydrogenase (MDH) Genes in Low-Phosphorus Stress Tolerance of Chinese Fir (Cunninghamia lanceolata)
Source: Int J Mol Sci. 2023 Feb 23;24(5):4414. doi: 10.3390/ijms24054414 (PMC10003207; doi:10.3390/ijms24054414)
Supplement: Supplementary file 1 [file ijms-24-04414-s001.zip]

Archive with 8 entries (8 files):
- TABLE S1.xlsx
- TABLE S2.xlsx
- TABLE S3.pdf
- TABLE S4.xlsx
- TABLE S5.xlsx
- TABLE S6.xlsx
- TABLE S7.xlsx
- TABLE S8.xlsx
