# Supplementary material for: Genome-Wide Characterization and Gene Expression Analyses of Malate Dehydrogenase (MDH) Genes in Low-Phosphorus Stress Tolerance of Chinese Fir (Cunninghamia lanceolata)
Source: Int J Mol Sci. 2023 Feb 23;24(5):4414. doi: 10.3390/ijms24054414 (PMC10003207; doi:10.3390/ijms24054414)
Supplement: Supplementary file 1 [file ijms-24-04414-s001.zip › TABLE S1.xlsx]

## Sheet: Sheet1
TABLE S1|Primer sequences of ClMDH genes uesed in qPT-PCR
Gene	Forward Primer (5'-3')					Reverse Primer (5'-3')
ClMDH1	TCTGAACCCCGTTTGTCTGG					TGCCTCTTCTCTGCTGACCT
ClMDH2	GCAGGTTCGGGCATCAGTAT	GCAGGTTCGGGCATCAGTAT	GCAGGTTCGGGCATCAGTAT	GCAGGTTCGGGCATCAGTAT	GCAGGTTCGGGCATCAGTAT	TGAGCAGGGGTATTGCAGTG	TGAGCAGGGGTATTGCAGTG	TGAGCAGGGGTATTGCAGTG	TGAGCAGGGGTATTGCAGTG	TGAGCAGGGGTATTGCAGTG
ClMDH3	AGCGTACTCAGGATGGTGGA	AGCGTACTCAGGATGGTGGA	AGCGTACTCAGGATGGTGGA	AGCGTACTCAGGATGGTGGA	AGCGTACTCAGGATGGTGGA	GACAGAGAACCCAAGCCCAA	GACAGAGAACCCAAGCCCAA	GACAGAGAACCCAAGCCCAA	GACAGAGAACCCAAGCCCAA	GACAGAGAACCCAAGCCCAA
ClMDH4	CTGGGATGACAAGGGACGAC	CTGGGATGACAAGGGACGAC	CTGGGATGACAAGGGACGAC	CTGGGATGACAAGGGACGAC	CTGGGATGACAAGGGACGAC	CAATTGGCACCGTGGAGTTC	CAATTGGCACCGTGGAGTTC	CAATTGGCACCGTGGAGTTC	CAATTGGCACCGTGGAGTTC	CAATTGGCACCGTGGAGTTC
ClMDH5	GTTGAAGCGAAAGCAGGCAA	GTTGAAGCGAAAGCAGGCAA	GTTGAAGCGAAAGCAGGCAA	GTTGAAGCGAAAGCAGGCAA	GTTGAAGCGAAAGCAGGCAA	CTGACAGGGAACCCAAGACC	CTGACAGGGAACCCAAGACC	CTGACAGGGAACCCAAGACC	CTGACAGGGAACCCAAGACC	CTGACAGGGAACCCAAGACC
ClMDH6	GCGAAGAATCCAGTCCGTGT	GCGAAGAATCCAGTCCGTGT	GCGAAGAATCCAGTCCGTGT	GCGAAGAATCCAGTCCGTGT	GCGAAGAATCCAGTCCGTGT	CATTCAGAGACTCCGCTGCT	CATTCAGAGACTCCGCTGCT	CATTCAGAGACTCCGCTGCT	CATTCAGAGACTCCGCTGCT	CATTCAGAGACTCCGCTGCT
ClMDH7	CGCTTTCGCTTCATGATCG	CGCTTTCGCTTCATGATCG	CGCTTTCGCTTCATGATCG	CGCTTTCGCTTCATGATCG	CGCTTTCGCTTCATGATCG	CAGGCATTCCTCCAACGCTA	CAGGCATTCCTCCAACGCTA	CAGGCATTCCTCCAACGCTA	CAGGCATTCCTCCAACGCTA	CAGGCATTCCTCCAACGCTA
ClMDH8	TGGAAAGTACGCAGCAGAGG	TGGAAAGTACGCAGCAGAGG	TGGAAAGTACGCAGCAGAGG	TGGAAAGTACGCAGCAGAGG	TGGAAAGTACGCAGCAGAGG	ATAACCCACAGCCCACGAAG	ATAACCCACAGCCCACGAAG	ATAACCCACAGCCCACGAAG	ATAACCCACAGCCCACGAAG	ATAACCCACAGCCCACGAAG
ClMDH9	CATAGCCCAGACGCCATCTT	CATAGCCCAGACGCCATCTT	CATAGCCCAGACGCCATCTT	CATAGCCCAGACGCCATCTT	CATAGCCCAGACGCCATCTT	TTGGTGCCGCTCCCTATTAC	TTGGTGCCGCTCCCTATTAC	TTGGTGCCGCTCCCTATTAC	TTGGTGCCGCTCCCTATTAC	TTGGTGCCGCTCCCTATTAC
ClMDH10	AGAAGTGTGCTGCGAAACCA	AGAAGTGTGCTGCGAAACCA	AGAAGTGTGCTGCGAAACCA	AGAAGTGTGCTGCGAAACCA	AGAAGTGTGCTGCGAAACCA	TGGGGCGTCAAGGGAATATC	TGGGGCGTCAAGGGAATATC	TGGGGCGTCAAGGGAATATC	TGGGGCGTCAAGGGAATATC	TGGGGCGTCAAGGGAATATC
ClMDH11	GTTCAGAAGCGTGGAGGTGT	GTTCAGAAGCGTGGAGGTGT	GTTCAGAAGCGTGGAGGTGT	GTTCAGAAGCGTGGAGGTGT	GTTCAGAAGCGTGGAGGTGT	TGGAGGAGTAGGGATGACGA	TGGAGGAGTAGGGATGACGA	TGGAGGAGTAGGGATGACGA	TGGAGGAGTAGGGATGACGA	TGGAGGAGTAGGGATGACGA
ClMDH12	GGAGAGAAACCAGTGCGACA	GGAGAGAAACCAGTGCGACA	GGAGAGAAACCAGTGCGACA	GGAGAGAAACCAGTGCGACA	GGAGAGAAACCAGTGCGACA	ATGGCACGCAAATCCGAATG	ATGGCACGCAAATCCGAATG	ATGGCACGCAAATCCGAATG	ATGGCACGCAAATCCGAATG	ATGGCACGCAAATCCGAATG
Actin	CTCTCTCAGCACCTTCGAGCAG	CTCTCTCAGCACCTTCGAGCAG	CTCTCTCAGCACCTTCGAGCAG	CTCTCTCAGCACCTTCGAGCAG	CTCTCTCAGCACCTTCGAGCAG	TCCACATACAACCGCTCCACTG	TCCACATACAACCGCTCCACTG	TCCACATACAACCGCTCCACTG	TCCACATACAACCGCTCCACTG	TCCACATACAACCGCTCCACTG
