# Supplementary material for: Genome-Wide Characterization and Gene Expression Analyses of Malate Dehydrogenase (MDH) Genes in Low-Phosphorus Stress Tolerance of Chinese Fir (Cunninghamia lanceolata)
Source: Int J Mol Sci. 2023 Feb 23;24(5):4414. doi: 10.3390/ijms24054414 (PMC10003207; doi:10.3390/ijms24054414)
Supplement: Supplementary file 1 [file ijms-24-04414-s001.zip › TABLE S2.xlsx]

## Sheet: Supplementary Table 2.1
TABLE S2.1|The protein sequences of all the ClMDH genes from Chinese fir used in this study.
Gene Locus ID	Gene Name	Protein Seq
Cula0003697	ClMDH1	MASATLSMSKVSAPGFLPSISEPRLSGAGSHLRSSVVRFPSKLSSKIFSGLKAGISCESEANFFGSETNAVLRSSINIPRSAEKRQISAKAGQASSSAEGFKVAILGAAGGIGQPLSLLIKMFPLVSVLNLYDIANVKGVAADLSHCNSPAQVQDFTGPTELGNSLKGVDVVVIPAGVPRKPGMTRDDLFNINAGIVKTLIEAVADNCPNAFIHIISNPVNSTVPIAAEVLKQKGVYDPKKLFGVTTLDVVRANTFVAQKKNLKLASVDVPVVGGHAGITILPLLSKTKPYVTFTQEEIEPLTVRIQNAGTEVVEAKAGAGSATLSMAYAAARFVESSLRALDGDPDVYECSYVQSELTELPFFASKIKLGKEGVEAVLPDILEGLTEYEQKALEALKP…
Cula0024212	ClMDH2	MAAATLSMNVVSKSQLQSNARQNHLSVTGLPSNVPAQSLSVRNTIKGFSGLKASNLQTTF FGQEMKGAFQVSFGNSRVGKKRRATVRPVQVRASVFKVAVLGAAGGIGQPLSLLIKMSPL VSELNLYDIANVKGVVADLSHCNTPAQVFAFTGSAELGDSLKGVDVVVIPAGVPRKPGMT RDDLFNINAGIVKNLIEAVADNCPNAFVHIISNPVNSTVPIAAEVLKQKGVYNPKKLFGV TTLDVVRANTFVARKKNLRLIDVDVPVIGGHAGITILPLLSKTRPSVTFTQDEVEELTLR IQNAGTEVVEAKAGAGSATLSMAYAAARFVESSLRALDGDPDVFDSSYVQSELTELPFFA SRVKLGKQGIEGFVVSDVEGLTEYEQKALKALK…
Cula0037109	ClMDH3	MRSAVRRVVGSALRNASARDYSSGATPPRKVVVLGAAGGIGQPLSLLMKLNPYVSQLSLY DIAGTPGVAADVSHVNTRAEVAGYMGEEQLGKALENADIVIIPAGVPRKPGMTRDDLFNI NAGIVKNLCAAIAKYCPGALVNMISNPVNSTVPIASEVFKKAGTYDEKKLFGVTTLDVVR ARTFYAGKAGVPVEGVDVPVVGGHAGITILPLFSQATPKANSTLGEEDIKALTKRTQDGG TEVVEAKAGKGSATLSMAYAGALFANACLKGLNGEPNVVECSYVQSTVTELPFFASKVRL GKNGLEEVLGLGSLSEYEQQGLELLKPELKSSIEKGIKFASEN.
Cula0001757	ClMDH4	MADRTSARIARISSHLAGSHTNRVHENGVQREDCRAKGGAGGFKVAVLGASGGIGQPLSL LMKLNPLVSVLNLYDVVNTPGVTADISHMDTSAVVRGFLGKDQLEDALVGMDLVIIPAGI PRKPGMTRDDLFKINAGIVRTLCEGVAKCCPNALLNIISNPVNSTVPIAAEVLKKAGVYN PKRLLGVTTLDVVRANTFVAEVVGVDPKGIDVPVVGGHAGITILPLLSQVNPKFSFTKEE TEYLTNRIQNGGTEVVEAKAGTGSATLSMAFAAAKFADACLRGLRGDAGVEYCAFVASEV TELPFFASKVRLGRTGVEEVFPLGPLNSYERSGLEKLKKELQASIDKGIAFARQ.
Cula0023270	ClMDH5	MVILLASDKSIWDAEPRSEIRKVTSRESKVAGYMGEEQLGKALENANIVIIPAGVPRKRG TTRDDLFNINAGIVKNLCAAIAKYRPGALVNMIINPINSTVPNASKVFKKAGTYDEKKLF GVSTLDVVFVEAKAGKGSATLSMAYVGALFANACLKGLNGEPNVVECSYVQSTITELPFF ASKVRLGKNGLEEVLVLGSLSEYEKHGLELLKPNLKASIEKGIKFASEN.
Cula0034819	ClMDH6	MAKNPVRVLVTGAAGQIGYALVPMIARGIMLGADQPVILHMLDIPPAAESLNGVKMELID AAFPLLKGVVATTDVVEACTGVNIAVMVGGFPRKEGMERKDVMSKNVSIYKSQASALEQH AAPDCKVLVVANPANTNALILKEFAPSIPEKNITCLTRLDHNRALGQVSERLRVPVSNVK NVIIWGNHSSSQYPDVNHAVVETEAGEKPVRQLVADDVWLNGEFITTVQQRGAAIIKARK LSSALSAASAACDHIRDWVLGTPKGTWVSMGVYSDGSYDVPSGVIYSYPVTCENGKWSIV QGLHIDEFSRKKLDATANELVEEKALAYSCLS.
Cula0019472	ClMDH7	MEKGKRSTSYGDLGIDIAGSFFKSIEGVGPLSPSGGNTKITVVGVGNVGMAIAQTILTQE LTSELVLIDVQAEKLRGEMLDLQHAAAFLPRTKIMADTDYAVSAGSDMCIITAGARQREG ESRLALVERNLQLFKSIVPLVAKYSPNAILLVVSNPVDVLTYIAWKLSGFPSNRVIGSGT NLDSSRFRFMIADHLDVNAQDVQAYMIGEHGDSSVALWSSISVGGMPVLSFLDKNQIPYE KHHLEAIHHAVVNSAYEVIKLKGYTSWAIGYSAANLAKSLLRNQRRIHPVSVLAKGFHGI EEEVFLSLPAQLGRGGVLGVVNIHLTEEETLRLGKSARAILDVQQRLSI.
Cula0004227	ClMDH8	MSLSATTPTTTIRLFYSHPQATKFGPKKNRSRCAAATNPRASHSSQGLSTQRADALMKPI HGSGPSSPAHRNGKITVVGVGNVGMAIAQTILTQDLTDDLTLLDIQPDKLRGEMLDLQHA AAFLPRTNIRADTDYAVTAGSDLCIITAGARQRQGESRLDLLHRNLSLFTSIVPQLVKHS PEALLMVVSNPVDVLSYMTWKLSGLPPNRVVGSGTNLDSSRLRFSIAEQLNVNAQDVQAL IVGEHGDSSVALWSTASVGGVPLLTFLESTQQRPFPLEELHQGVINSAYEVIKLKGYTSW AVGYSAASLARSVLRNQRRIHPVSVLAKGFYGIEDEVFLSLPVTAWERRGFGRC.
Cula0021438	ClMDH9	MEKGKRSVSSGDLGIDIVGSFFKPIQGAAPLYPSGRNTKITVVGVGNVGMAVAQTILTQD LTSELALVDVDKEKLRGEMLDLQHAAAFLPRTKIMASSDYSVSAGSDICIITAGARQREG ESRLSLVGRNVQLFKSIVPQVAKHSPDAILLVVSNPVDILTYVAWKLSGFPSNRVIGSGT NLDSSRFCFMIAEHLDHGDSSVALWSSISVGGMPVVGFLDKQQIPYEKHHLEAIHQAVVN SAYEVIELKGYTSWAIGYSAANLVKSLLRNQRRIHPVSVLAKGFHGIEEEVFLSLPALLG RGGILSAVNIHLTEEETHQLRNSAQAIFDVQNQLSS.
Cula0000892	ClMDH10	MADTDYAITADSDLCIITIGARQRQGELRLDLLHQNFSLFTSIIPQLVKHSPEALLMVVL NPVDVLSYMTWKLLGLLPNRVVGSGTNLDSSRLRFSIAEQLNVNAQDVQALIVGEHGDSL VALWSTASVGGVPLLSFLEMQQRPFPLEDLHQGVINSAYEVIKLKWYTSWAMGYSAASLA RSVLRNQRRIHPISVLAKGFYGIEDKVFLSLPVLLGRGGVLGVADIPLTPQENEWLKHSA
Cula0020757	ClMDH11	MAAADISLSRPLLQRKEISSSSFVPQKSVKFNFKRSHAKKGFRLAKISCSVAPSQTETPT SAPDITLTPEGKKKECFGVFCLTYDLKEEEKTKSWKKLIKVAVSGAAGMISNHLLFKIAS GEVFGPDQPVALNLLGSEKSFSALEGVAMELEDSLYPLLREVSIGVDPYEVFRDAEWALL IGAKPRGPGMERADLLDINGKIFAEQGKALNAVASQNVKVIVVGNPCNTNALICLKNAPN IPPKNFHALTRLDENRAKCQLALKAGVFYDNVSNMTIWGNHSTTQVPDFVNAKIHGIPVT EIITDTKWLEEEFTERVQKRGGVLIKKWGRSSAASTAVSIVDAVKSLVIPTPPGDWFSSG VYTTGNPYGIAEDIIFSMPCRSKGDGDYELATD…
Cula0022982	ClMDH12	MEKYEVKSLVVEKKGYALVPMIARGIMLGIDQLVILYMLDILAEVVSVNGLKMELIDSAF PLLKGVVATTDVVEACASVNIAVMVGGFPRKEGMERKDIMSKNVFLVVANPTNTNKSITC LTRLDHNRALGQVLERLSMPVSNVKNVIIWGNHSSSQYHDVNHAVVETEAGEKPVRQLVA DDVECITTVQYCGAAIIKARKLSSALSVASAACDHSDLRAINMLQWNLIMGVMSTHQRPT TCKNLFSSFDIVLALNYGFSLKKIVFTKDSLSLLL.

## Sheet: Supplementary Table 2.2
TABLE S2.2|The Protein sequences of all the PtMDH genes from Populus trichocarpa used in this study.
Gene Locus ID	Gene Name	Protein Seq
POPTR_001G287400	PtMDH1	MESIREASQRIARISAHLQPPNSQTEESCVLKRADCRAKGGAPGFKVAILGAAGGIGQPLAMLMKMNPSVSVLHLYDVVNTPGVTADIGHMDTGAVVRGFLGQPQLENALTGMDLVIIPAGVPRKPGMTRDDLFNINAGIVITLCEGIAKCCPNAIVNLISNPVNSTVPIAAEVFKKAGTYDPKRLLGVTMLDVVRANTFVAEVLGLHPKEVDVPVVGGHAGVTILPLLSQVKPPSSFTPEETEYLTKRIQDGGTEVVQAKAGAGSATLSMAYAAVKFADACLRGLRGDAGVVECAFVASEVTELPFFATKVRLGRRGAEEVYQLGPLNEYERVGLGRAKKELAESIQKGVSFIRK
POPTR_001G376500	PtMDH2	MRNSMLRSIKSLTTSPSSHVLRRGYASEAVPERKVAVLGAAGGIGQSLSLLMKLNPLVSNLALYDIANTPGVAADVSHINTRSEVVGYASDAELGKALEGADVVIIPAGVPRKPGMTRDDLFNINAGIVKGLCEAIAKHCPNALVNMISNPVNSTVPIAAEVFKKAGTYDPKRLFGVTTLDVVRAKTFYAGKAMVPVAEVNVPVVGGHAGITILPLFSQATPKANLSDEVITALTKRTQDGGTEVVEAKAGKGSATLSMAYAGAIFADACLKGLNGVPDVIECSFVQSTVTELPFFASRVRLGKNGVEEVLGLGPLSDFEKEGLEKLKPELKSSIEKGIKFATQ
POPTR_002G141700	PtMDH3	MDHAVLLQKILVVSFIVALFWKIIRYMCNLLNVEKEPVRVLVTGAAGQIGYAIVPMIARGVMLGPDQPVILHLLDIEPAAEALNGVKMELIDAAFPLLKGVIATTDPIEACMGVNIAVMVGGFPRKEGMERKDVMSKNVSIYKAQASALEKHAAEDCKVLVIANPANTNALILKEFAPSIPEKNITCLTRLDHNRALGQISESLDVQVSDVKNVIIWGNHSSTQYPDVNHATVQTSSGEKPVRELVSDDKWLNAEFITTVQQRGAAVIKARKLSSALSAASAACDHIRDWVLGTPEGTWVSMGVYSDGSYGIQPGLVYSFPVTCEKGKWSIVQGLKIDDFSRAKMDATAKELVEEKSLAYSCLN
POPTR_002G141900	PtMDH4	MPKDAVRILVTGAAGQIGYALAPMIARGIMLGPDQPVILHLLDIQPVAESLKGVRMELIDAAFPLLQGILATTDVNEACKGVNIAVMVGGFPCKEGMERRDVMHKNVPIFKAQASALEQHAAPDCKILVVANPANTNALILKEFAPSIPVKNITCLTRLDHNRALSHISERLNVDVRDVKNVIIWGNHSSTQYPDANYAIATTDIGEKSVRELVADDHWIDYEYINSVRERGAEIIKARKLSSALSAASAACDHVHDWIIGTAKGTWVSMGVYSDGSYGIQPDIIYSFPVTCQKGEWSIVQGLKINEFSREKMDTSMKELTREESLAYSCLNQT
POPTR_004G054200	PtMDH5	MKAAVLRSSRAALRPCTCRHLVGRSYSSTESSPESKVAILGAAGGIGQPLALLMKLNPLISSLSLYDIANTPGVAADVSHINSRAQVAGYAGEEQLGEALDGSDIVIIPAGVPRKPGMTRDDLFKINAGIVKSLCTAIAKYCPNALVNMISNPVNSTVPIAAEVFKKAGTFDERKLFGVTTLDVVRAKTFYAGKVKVPVAEVNVPVVGGHAGITILPLFSQAAPKSSNLSDDDIKALTKRTQDGGTEVVEAKAGKGSATLSMAYAGAVFADACLKGLNGVPDIVECSFVQSSITDLPFFASKVRLGKNGVEEVFGLGPLSDYEQQGLESLKPELKASIEKGVEFANQN
POPTR_004G112800	PtMDH6	MAATSAATFSAGSTVAFGTKASQLPQSKPSAVRFKSQKSLATFSGLKAATFVKCESESSFLGKESSAALRGSVVPKAQKSSQKSQYHLNPQASYKVAILGAAGGIGQPLALLVKMSPLVSALHLYDIANVKGVAADISHCNTPAQVLDFTGASELPNSLKGVDVVVIPAGIPRKPGMTRDDLFNINASIVKNLVEAVADNCPDAFIHIISNPVNSTVPIAAEVLKKKGVYDPKKLFGVTTLDVVRANTFVAQKKNLKLIDVDVPVVGGHAGITILPLLSKTKPSVSFTDEEVQELTVRIQNAGTEVVQAKAGAGSATLSMAYAAARFVESSLRALDGDADVYECSFVQSDLTELPFFASRVKLGRKGVEALISSDLQGLTTYEQEALEALKPELKASIE…
POPTR_007G009100	PtMDH7	MQQSNLRIARIAAHINPPNLQMVEEDLGLERVNCRAKGASSGFKVAILGAAGGIGQPLAMLMKMNPLVSLLHLYDVVNAPGVTADISHMDTSAVVRGFLGQQQLEDALIGMDLVIIPAGVPRKPGMTRDDLFNINAGIVKTLCEAIAKCCPKAIVNIISNPVNSTVPIAAEVFKKAGVFDPKRVLGVTMLDVVRANTFVAEIMGLDPREVDVPVVGGHAGVTILPLLSQVKPLCSFTQKEIDYLTDRIQNGGTEVVEAKAGAGSATLSMAYAAVKFADACLRALRGDAAVVHCAYVASAVTELPFFASKVRLGRNGVEEIYPLGPLNDYERAGLEKAKKELAGSIQKGVSFVKK
POPTR_008G031700	PtMDH8	MSVADLTTSPVTSTYTKTSSRLHSPQLSLSSTRLSVHFSRSPRPNPRAQNFKITCSVNQVPAPVAVQTEEAKSKSECFGVFCQTYDLKAEEETKSWKKLINVAVSGAAGMISNHLLFKLASGEVFGPDQPIALKLLGSERSFQALEGVAMELEDSLYPLLREVSIGINPYEVFEDVEWALLIGAKPRGPGMERAGLLDINGQIFAEQGKALNAVASRNVKVIVVGNPCNTNALICLKNAPNIPAKNFHALTRLDENRAKCQLALKAGVFYDKVSNMTIWGNHSTTQVPDFLNARINGIPVKEVIKDHKWLEEEFTEKVQKRGGVLIQKWGRSSAASTAVSIADAMKSLVTPTPEGDWFSSGVYTSGNPYGIAQDIVFSMPCRSKGDGDYELVKDVTFDE…
POPTR_008G166800	PtMDH9	MAKEPVRVLVTGAAGQIGYALVPMIARGVMLGPDQPVILHMLDIPPAAEALNGVKMELVDAAFPLLKGVVATTDVVEACTGVNIAVMVGGFPRKEGMERKDVMSKNVSIYKSQASALEKHAAANCKVLVVANPANTNALILKEFAPSISEKNITCLTRLDHNRALGQISERLSVQVCDVKNVIIWGNHSSSQYPDVNHATVKTPAGEKPVRELVKDDEWLNAEFITTVQQRGAAIIKARKLSSALSAASSACDHIRDWVLGTPEGTWVSMGVYSDGSYNVPAGLIYSFPVTCQNGEWKIVQGKDCQLKCHHFPLTLHDFMPIYEIIIVRYYLFLVNVQDSFVCISGILVLFLWCLLVTAYIFMMYFLSLKTCSFSCFPCTSVICSNLMFSFA
POPTR_009G081600	PtMDH10	MESVANQRIARMEESCVLKRTDCRAKGGAPGFKVAILGAAGGIGQPLAMLMKMNPLVSVLHLYDVVNAPGVTADISHMDTGAVVRGFLGQPQLESALTGMDLVIIPAGVPRKPGMTRDDLFKINAGIVRTLCEGVAKCCPNAIVNLISNPVNSTVPIAAEVFKKAGTYDPKRLLGVTMLDVVRANTFVAEVLGLDPREVDVPVVGGHAGVTILPLLSQAKPPSSFTPEETEYLTKRIQDGGTEVVQAKAGAGSATLSMAYAAVKFADACLRGLRGDAGVVECAFIASEVTELPFFATKVRLGRRGAEEVYQLGPLNEYERVGLQKAKKELAESIQKGISFIRK
POPTR_010G071000	PtMDH11	MAKEPARVLVTGAAGQIGYALVPMIARGVMLGPDQPVILHMLDIPPAAEALNGVKMELVDAAFPLLKGVVATTDVVEACTGVNIAVMVGGFPRKEGMERKDVMSKNVSIYKSQASALEKHAAANCKVLVVANPANTNALILKEFAPSIPEKNITCLTRLDHNRALGQISERLNVQVSDVKNVIIWGNHSSTQYPDVNHATVKTPAGEKPVRELVKDDAWLNAEFITTVQQRGAAIIKARKLSSALSAASSACDHIHDWVLGTPEGTWVSMGVYSDGSYNVPAGLIYSFPVTCQNGEWKIVQGLSIDEFSRKKLDLTADELSEEKALAYSCLT
POPTR_011G096300	PtMDH12	MMLRSIKSLATSPSSHILRRGYASEAVPDRKVAVLGAAGGIGQPLALLMKLNPLVSSLALYDIANTPGVAADVSHINTRSEVSGYSGEAELGKALEGADVVIIPAGVPRKPGMTRDDLFNINAGIVKGLCQAIAKYCPHALVNMISNPVNSTVPIAAEVFKKAGTYDPKRLFGVTTLDVVRAKTFYAGKAKVPVAEVNVPVVGGHAGITILPLFSQATPKANLSDAEITALTKRTQDGGTEVVEAKAGKGSATLSMAYAGAIFADACLKGLNGAPDVVECSYVQSTITELPFFASKISLMKKGSLLCEGSLMLCTFIRCSTLVRLGKNGVEEVLGLGPLSDYEKEGLEKLKPELQSSIEKGIKFANQ
POPTR_017G101900	PtMDH13	MAATSAATFSIGSTISLGTKGSQLPQSKPLSVRFNSQNTLATFSGLKAAIFVKCESESSFLGKESSAALRGAAAPKAQKSSQRSQYNLNPQASYKVAILGAAGGIGQPLALLVKMSPLISALHIYDIANVKGVAADLSHCNTPSQVLGFTGSSELPNSLKGVDVVVIPAGVPRKPGMTRDDLFSINANIVKTLVEAVADNCPDAFIHIISNPVNSTLPIAAEVLKQKGVYDPKKLFGVTTLDVVRANTFVAQKKNLKLIDVDVPVVGGHAGITILPLLSKTRPPVSFNDEEVQELTVRIQNAGTEVVEAKEGAGSATLSMAYAAARFVESSLRALDGDADVYECSFVQSDLTELPFFASRVKLGRKGVEAIISSDLQGLTEYEQKALEALKPELKASIE…
POPTR_017G102000	PtMDH14	MAAASAATFSVGSAFSFGTKASQLPQSKLSSVRFNSQSSLATFSGLKAATFVTCESESSFLGKESNAALRCSVAPKAQKSSQRSQHRLNPQASYKVAVLGAAGGIGQPLALLIKMSPLVSALHLYDIANVKGVAADLSHCNTPSQVLDFTGAAELPNSLKGVDIVVIPAGVPRKPGMTRDDLFNINASIVKTLVEAVADNCPDAFIHIISNPVNSTVPIAAEVLKKKGVYDPKKLFGVTTLDVVRANTFVAEKKNLKLIDVDVPVVGGHAGITILPLLSKTKPSVSFTDEEVQELTVRIQNAGTEVVEAKAGAGSATLSMAYAAARFVESSLRALDGDADVYECSFVQSDLTDLPFFASRVKLGRKGVETIISSDLQGLTEYEQKALEALKPELKASIE…
POPTR_017G152000	PtMDH15	MKAAVLRSSRAALRPCTSRHLVGRSYSSTESRPERKVAILGAAGGIGQPLALLLKLNPLISSLSLYDIANTPGVAADVSHINSRAQVAGYAGEEQLVEALDGSDVVIIPAGVPRKPGMTRDDLFKINAGIVKSLCTAIAKYCPNALVNMISNPVNSTVPIAAEVFKNAGTFDERKLFGVTTLDVVRAKTFYAGKVKVPVAEVNVPVVGGHAGITILPIFCHDPNPGSMTGNARAVSKGHPTYAKPQNKHIKRTIYSKIHSIS
POPTR_T143500	PtMDH16	MKAAVLRSSRAALRPCTSRHLVGRSYSSTESRPERKVAILGAAGGIGQPLALLMKLNPLISSLSLYDIANTPGVGADVSHINSRAQVAGYAGEEQLGEALDGSDIVIIPAGVPRKPGMTRDDLFKINAGIVKSLCTAIAKYCPNALVNMISNPVNSTVPIAAEVFKKAGTFDERKLFGVTTLDVVRARTFYAGKVKVPVAEVNVPVVGGHAGITILPLFSQAAPKSSNLSDDDIKALTKRTQDGGTEVVEAKAGKGSATLSMAYAGAVFADACLKGLNGVPDIVECSFVQSSITDLPFFASKVRLGKNGVEEVFGLGPLSDYEQQGLESLKPELKASIEKGVEFANQN

## Sheet: Supplementary Table 2.3
TABLE S2.3|The Protein sequences of all the AtMDH genes from Arabidopsis thaliana used in this study.
Gene Locus ID	Protein Seq
AT1G04410.1	MAKEPVRVLVTGAAGQIGYALVPMIARGIMLGADQPVILHMLDIPPAAEALNGVKMELIDAAFPLLKGVVATTDAVEGCTGVNVAVMVGGFPRKEGMERKDVMSKNVSIYKSQAAALEKHAAPNCKVLVVANPANTNALILKEFAPSIPEKNISCLTRLDHNRALGQISERLSVPVSDVKNVIIWGNHSSSQYPDVNHAKVQTSSGEKPVRELVKDDAWLDGEFISTVQQRGAAIIKARKLSSALSAASSACDHIRDWVLGTPEGTFVSMGVYSDGSYSVPSGLIYSFPVTCRNGDWSIVQGLPIDEVSRKKMDLTAEELKEEKDLAYSCLS
AT1G28320.1	MDVSKVVSFSRNFAVLVKVEGPDPKGLKMRKHAFHQYHSGNATLSASGILLPRDIFLSGEVAAKVLFEAGQDMALVLTVASVVEPFLTLGHRTSSSISQDPVKLIPGAMIEIMVEGQLKSEKEAPFWVPAQLLSLVDVPVSSAALQSLIEASSGSKDSGWDIGWSLVSAANGSQPSINIEHYSKPLMQLDEPHNANFMAKSATRMAILGVPLSLLGQPSMNFASSSSKGDTLVALGSPFGILSPVNFFNSVSTGSIANSYPSGSLKKSLMIADVRCLPGMEGAPVFAKNGHLIGILIRPLRQKNSGVEIQLVVPWGAITTACSHLLLEEPSVEGKASQWGSEVLSVKSDASIPAQVAIEKAMESVCLITVNDGVWASGIILNEHGLILTNAHLLEPWRY…
AT1G31180.2	MVSFCRWWCPKLEKKMAAFLQTNIRLEIIPGRYSSLTDHKFRAPYRIRCAAASPVKKRYNITLLPGDGIGPEVISVAKNVLQKAGFLQGLEFDFQEMPFGGAALDLVGVPLPEETSTAAKQSDAILLGAIGGYKWDKNEKHLRPEMGLLNIRRDLNVFANLRPATVLPQLVDASTLKKEVAQGVDMMIVRELTGGIYFGEPRGITINENGEEVGFNTEIYAAHEIDRIARVAFETARKRRGKLCSVDKANVLDASILWRKRVTALASEYPDVELSHMYVDNAAMQLVRDPKQFDTIVTNNIFGDILSDEASMITGSIGMLPSASLGESGPGLFEPIHGSAPDIAGQDKANPLATILSAAMLLKYGLGEEKAAKMIEDAVVDALNKGFRTGDIYSPGNKL…
AT1G53240.1	MFRSMLVRSSASAKQAVIRRSFSSGSVPERKVAILGAAGGIGQPLALLMKLNPLVSSLSLYDIANTPGVAADVGHINTRSEVVGYMGDDNLAKALEGADLVIIPAGVPRKPGMTRDDLFNINAGIVKNLCTAIAKYCPHALINMISNPVNSTVPIAAEIFKKAGMYDEKKLFGVTTLDVVRARTFYAGKANVPVAEVNVPVIGGHAGVTILPLFSQATPQANLSSDILTALTKRTQDGGTEVVEAKAGKGSATLSMAYAGALFADACLKGLNGVPDVIECSYVQSTITELPFFASKVRLGKNGVEEVLDLGPLSDFEKEGLEALKPELKSSIEKGVKFANQ
AT2G22780.1	MDPNQRIARISAHLNPPNLHNQIADGSGLNRVACRAKGGSPGFKVAILGAAGGIGQPLAMLMKMNPLVSVLHLYDVANAPGVTADISHMDTSAVVRGFLGQPQLEEALTGMDLVIIPAGVPRKPGMTRDDLFNINAGIVRTLSEAIAKCCPKAIVNIISNPVNSTVPIAAEVFKKAGTFDPKKLMGVTMLDVVRANTFVAEVMSLDPREVEVPVVGGHAGVTILPLLSQVKPPCSFTQKEIEYLTDRIQNGGTEVVEAKAGAGSATLSMAYAAVEFADACLRGLRGDANIVECAYVASHVTELPFFASKVRLGRCGIDEVYGLGPLNEYERMGLEKAKKELSVSIHKGVTFAKK
AT3G15020.1	MFRSMIVRSASPVKQGLLRRGFASESVPDRKVVILGAAGGIGQPLSLLMKLNPLVSSLSLYDIANTPGVAADVGHINTRSQVSGYMGDDDLGKALEGADLVIIPAGVPRKPGMTRDDLFNINAGIVKNLSIAIAKYCPQALVNMISNPVNSTVPIAAEIFKKAGTYDEKKLFGVTTLDVVRARTFYAGKSDVNVAEVNVPVVGGHAGITILPLFSQASPQANLSDDLIRALTKRTQDGGTEVVEAKAGKGSATLSMAYAGALFADACLKGLNGVPNVVECSFVQSTITELPFFASKVRLGKNGVEEVLDLGPLSDFEKEGLEALKAELKSSIEKGIKFANQ
AT3G47520.1	MATATSASLFSTVSSSYSKASSIPHSRLQSVKFNSVPSFTGLKSTSLISGSDSSSLAKTLRGSVTKAQTSDKKPYGFKINASYKVAVLGAAGGIGQPLSLLIKMSPLVSTLHLYDIANVKGVAADLSHCNTPSQVRDFTGPSELADCLKDVNVVVIPAGVPRKPGMTRDDLFNINANIVKTLVEAVAENCPNAFIHIISNPVNSTVPIAAEVLKKKGVYDPKKLFGVTTLDVVRANTFVSQKKNLKLIDVDVPVIGGHAGITILPLLSKTKPSVNFTDEEIQELTVRIQNAGTEVVDAKAGAGSATLSMAYAAARFVESSLRALDGDGDVYECSFVESTLTDLPFFASRVKIGKNGLEAVIESDLQGLTEYEQKALEALKVELKASIDKGVAFANKPAA…
AT5G09660.4	MEFRGDANQRIARISAHLTPQMEAKNSVIGRENCRAKGGNPGFKVAILGAAGGIGQSLSLLMKMNPLVSLLHLYDVVNAPGVTADVSHMDTGAVVRGFLGAKQLEDALTGMDLVIIPAGIPRKPGMTRDDLFKINAGIVKTLCEGVAKCCPNAIVNLISNPVNSTVPIAAEVFKKAGTYDPKKLLGVTTLDVARANTFVAEVLGLDPREVDVPVVGGHAGVTILPLLSQVKPPSSFTPQEIEYLTNRIQNGGTEVVEAKAGAGSATLSMAYAAAKFADACLRGLRGDANVVECSFVASQVNLENSFTLFHCFNGFNLKWQLTTGDRISFLCNKSAPWPYRSRGSVSAWTLKRIRKDWSGESKR
AT5G43330.1	MAKEPVRVLVTGAAGQIGYALVPMIARGIMLGADQPVILHMLDIPFAAEALNGVKMELVDAAFPLLKGVVATTDAVEACTGVNVAVMVGGFPRKEGMERKDVMSKNVSIYKSQASALEKHAAPNCKVLVVANPANTNALILKEFAPSIPEKNITCLTRLDHNRALGQVSERLSVPVSDVKNVIIWGNHSSTQYPDVNHATVKTSVGEKPVRELVKNDEWLNGEFISTVQQRGAAIIKARKLSSALSAASSACDHIRDWVVGTPEGTFVSMGVYSDGSYNVPAGLIYSFPVTCRNGEWTIVQGLPIDDASRKKMDLTAEELKEEKDLAYSCLS
AT5G56720.1	MEFVGEEINYTFVIQKVLVLLFCVGLSWKMIIYMCNLLNIEKDPIRVLITGAAGNIGYAIAPMIARGIMLGPDQPMILHLLDIEPASSSLEAVKMELQDSAFPLLKGVIATTNVVEACKDVNIVIMIGGFPRIAGMERKDVMSKNVVIYKAQASALERYASDDCKVLVVANPANTNALILKEFAPSIPEENITCLTRLDHNRALAQLADKLSVPVSSVKNVIVWGNHSSTQYPDTNHATVSTKTGDRPLKELVTDHNWLKNEFIVEVQQRGAAVLRARKQSSAFSAAGAACDHIRDWFLGTPKGTWVSMGVCSDGSYGIPPGLVYSFPVICEKGSWKIVQGLSIDEFSREKMDDSARELAEEKDLAYSCLNV
AT5G58330.1	MAMAELSTPKTTSPFLNSSSRLRLSSKLHLSNHFRHLLLPPLHTTTPNSKISCSVSQNSQAPVAVQENGLVKTKKECYGVFCLTYDLKAEEETRSWKKLINIAVSGAAGMISNHLLFKLASGEVFGPDQPIALKLLGSERSIQALEGVAMELEDSLFPLLREVDIGTDPNEVFQDVEWAILIGAKPRGPGMERADLLDINGQIFAEQGKALNKAASPNVKVLVVGNPCNTNALICLKNAPNIPAKNFHALTRLDENRAKCQLALKAGVFYDKVSNMTIWGNHSTTQVPDFLNARINGLPVKEVITDHKWLEEGFTESVQKRGGLLIQKWGRSSAASTAVSIVDAIKSLVTPTPEGDWFSTGVYTDGNPYGIEEGLVFSMPCRSKGDGDYELVKDVEIDD…
