# Supplementary material for: Genome-Wide Characterization and Gene Expression Analyses of Malate Dehydrogenase (MDH) Genes in Low-Phosphorus Stress Tolerance of Chinese Fir (Cunninghamia lanceolata)
Source: Int J Mol Sci. 2023 Feb 23;24(5):4414. doi: 10.3390/ijms24054414 (PMC10003207; doi:10.3390/ijms24054414)
Supplement: Supplementary file 1 [file ijms-24-04414-s001.zip › TABLE S4.xlsx]

## Sheet: Supplementary Table 5
TABLE S4|The cis-regulatory elements in ClMDH 2000 bp upstream promoter regions.
Gene Name	Plant growth and development							Phytohormone responsiveness											Light responsiveness													stress responsiveness
	CAT-box	circadian	HD-Zip 1	GCN4_motif	O2-site	CCGTCC motif		ABRE	AuxRR-core	CGTCA-motif	GARE-motif	P-box	TATC-box	TCA-element	TGA-element	ERE	TGACG-motif		ATCT-motif	AE-box	AT1-motif	Box 4	GA-motif	GATA-motif	G-Box	GT1-motif	I-box	TCCC-motif	Sp1	chs-CMA1a/2a/2b/2c		ARE	GC-motif	LTR	MBS	TC-rich repeats	WUN-motif		Total
ClMDH1						1		1						1		2				1				1	1	2				1		2			1	1	6	10	21
ClMDH2								4		2		1	1			3	2			1		3		2	3	2	2					5					2	7	33
ClMDH3	1							1			1			1					2			3		2		1	1			1		6			2		2	10	24
ClMDH4	1	1		1	1			3		1						1	1					3		1	3	4	1			1		3		1			2	6	29
ClMDH5		1	1		1			3	1	6		1				1	6							2	4							5			2	1		8	35
ClMDH6	1			1	1					1						3	1		1		1	3				3				1		1				1		2	19
ClMDH7		1		1	2			2		2		1			3		2					8			2							1	1				2	4	28
ClMDH8		1			1			1		6					1	4	6					6	1		1	1						1			1		3	5	34
ClMDH9		1			1			1		3			1				3					1				1	1		1			3	1	1	1	1		7	21
ClMDH10	2				1						1	1		1										1		2				1		2			1			3	13
ClMDH11		1	1					2					1	1						2		3	1		1	5						1			3			4	22
ClMDH12	1	1	1		2			2				1			1	2								1	3	1	2	1				1					2	3	22
																																							301
																		1	2	3	4	5	6	7	8	9	10	11
