# Supplementary material for: Genome-Wide Characterization and Gene Expression Analyses of Malate Dehydrogenase (MDH) Genes in Low-Phosphorus Stress Tolerance of Chinese Fir (Cunninghamia lanceolata)
Source: Int J Mol Sci. 2023 Feb 23;24(5):4414. doi: 10.3390/ijms24054414 (PMC10003207; doi:10.3390/ijms24054414)
Supplement: Supplementary file 1 [file ijms-24-04414-s001.zip › TABLE S5.xlsx]

## Sheet: Sheet1
TABLE S5|Ka/Ks analysis and estimated divergence time for tandem or segmental duplicated ClMDH genes.
Gene 1 ID	Gene 2 ID	Gene 1 names	Gene 2 names	Ka	Ks	Ka/Ks	Time (mya)*	EffectiveLen	AverageS-sites	AverageN-sites	cN	cS	pN	pS	Note
Cula0022982.1	Cula0020757.1	ClMDH12	ClMDH11	0.659925	1.73744	0.379825	136.163	747	177.75	569.25	249.833	120.167	0.438882	0.676043
Cula0037109.1	Cula0020757.1	ClMDH3	ClMDH11	0.796073	1.69171	0.470574	132.579	807	199.833	607.167	297.833	134.167	0.49053	0.671393
Cula0023270.1	Cula0024212.1	ClMDH5	ClMDH2	0.395362	NaN	NaN	NaN	687	166.583	520.417	159.917	128.083	0.307286	0.768884	High Sequence Divergence Value (pS>=0.75)
Cula0023270.1	Cula0001757.1	ClMDH5	ClMDH4	0.387903	NaN	NaN	NaN	678	171.167	506.833	153.5	128.5	0.302861	0.75073	High Sequence Divergence Value (pS>=0.75)
Cula0034819.1	Cula0022982.1	ClMDH6	ClMDH12	0.177264	0.278009	0.63762	21.7876	798	188.333	609.667	96.25	43.75	0.157873	0.232301
Cula0034819.1	Cula0020757.1	ClMDH6	ClMDH11	0.65602	1.90684	0.344036	149.439	960	229.5	730.5	319.417	158.583	0.437258	0.690995
Cula0019472.1	Cula0016593.1	ClMDH7	Cula0016593.1	0.267156	1.42405	0.187603	111.603	549	132.25	416.75	93.6667	84.3333	0.224755	0.637681
Cula0019472.1	Cula0003398.1	ClMDH7	Cula0003398.1	0.195569	1.90802	0.102498	149.531	621	152.417	468.583	80.6667	105.333	0.17215	0.691088
Cula0019472.1	Cula0001757.1	ClMDH7	ClMDH4	0.967651	NaN	NaN	NaN	969	246.333	722.667	392.833	199.167	0.543589	0.808525	High Sequence Divergence Value (pS>=0.75)
Cula0004227.1	Cula0003398.1	ClMDH8	Cula0003398.1	0.322957	1.42672	0.226364	111.812	621	154.5	466.5	122.417	98.5833	0.262415	0.63808
Cula0004227.1	Cula0001757.1	ClMDH8	ClMDH4	0.885624	3.55187	0.24934	278.36	873	224.75	648.25	336.917	167.083	0.519733	0.743419
Cula0021438.1	Cula0001757.1	ClMDH9	ClMDH4	0.946135	NaN	NaN	NaN	876	220.75	655.25	352.25	184.75	0.537581	0.83692	High Sequence Divergence Value (pS>=0.75)
Cula0021438.1	Cula0003697.1	ClMDH9	ClMDH1	1.02113	NaN	NaN	NaN	897	218.583	678.417	378.417	173.583	0.557794	0.794129	High Sequence Divergence Value (pS>=0.75)
Cula0016593.1	Cula0004227.1	Cula0016593.1	ClMDH8	0.0699436	0.399697	0.174992	31.3242	447	107.583	339.417	22.6667	33.3333	0.0667812	0.309837
Cula0016593.1	Cula0021438.1	Cula0016593.1	ClMDH9	0.30986	1.36681	0.226704	107.117	549	129.75	419.25	106.417	81.5833	0.253826	0.628773		*Time=Ks/2x where x is 6.38 10 -9
																mya:10-6
