# Supplementary material for: Genome-Wide Characterization and Gene Expression Analyses of Malate Dehydrogenase (MDH) Genes in Low-Phosphorus Stress Tolerance of Chinese Fir (Cunninghamia lanceolata)
Source: Int J Mol Sci. 2023 Feb 23;24(5):4414. doi: 10.3390/ijms24054414 (PMC10003207; doi:10.3390/ijms24054414)
Supplement: Supplementary file 1 [file ijms-24-04414-s001.zip › TABLE S6.xlsx]

## Sheet: Table S8
TABLE S6. The detail information of protein to protein interaction network in ClMDH proteins based on known Arabidopsis thaliana proteins
#queryIndex	queryItem	string Id	identity	bitscore	preferredName	annotation
1	ClMDH1	3702.AT3G47520.1	0.742	532.7	MDH	Plastidic nad-dependent malate dehydrogenase; Malate dehydrogenase, chloroplastic; Catalyzes a reversible NAD-dependent dehydrogenase reaction involved in central metabolism and redox homeostasis between organelle compartments (Probable). Plays a key role in the metabolism of dark chloroplasts and non-green plastids. Essential for embryo viability. Plays an essential role in heterotrophic metabol…
2	ClMDH2	3702.AT3G47520.1	0.685	516.9	MDH	Plastidic nad-dependent malate dehydrogenase; Malate dehydrogenase, chloroplastic; Catalyzes a reversible NAD-dependent dehydrogenase reaction involved in central metabolism and redox homeostasis between organelle compartments (Probable). Plays a key role in the metabolism of dark chloroplasts and non-green plastids. Essential for embryo viability. Plays an essential role in heterotrophic metabol…
3	ClMDH3	3702.AT1G53240.1	0.795	533.1	mMDH1	Lactate/malate dehydrogenase family protein; Catalyzes a reversible NAD-dependent dehydrogenase reaction involved in central metabolism and redox homeostasis between organelle compartments (Probable). Required for carbon dioxide and energy partitioning in leaves. May limit photorespiration during the dark phase. Its activity is essential to shuttle reductants out from the mitochondria to support …
4	ClMDH4	3702.AT2G22780.1	0.754	522.3	PMDH1	Peroxisomal nad-malate dehydrogenase 1; Catalyzes a reversible NAD-dependent dehydrogenase reaction involved in central metabolism and redox homeostasis between organelle compartments (Probable). Peroxisomal NAD-dependent malate dehydrogenase involved in fatty acid beta-oxidation. Reoxidizes NADH from the beta- oxidation and provides NAD for the conversion of fatty acyl-CoA to acetyl-CoA. Does no…
5	ClMDH5	3702.AT1G53240.1	0.611	294.7	mMDH1	Lactate/malate dehydrogenase family protein; Catalyzes a reversible NAD-dependent dehydrogenase reaction involved in central metabolism and redox homeostasis between organelle compartments (Probable). Required for carbon dioxide and energy partitioning in leaves. May limit photorespiration during the dark phase. Its activity is essential to shuttle reductants out from the mitochondria to support …
6	ClMDH6	3702.AT1G04410.1	0.892	590.9	c-NAD-MDH1	Cytosolic-nad-dependent malate dehydrogenase 1; Lactate/malate dehydrogenase family protein; Catalyzes a reversible NAD-dependent dehydrogenase reaction involved in central metabolism and redox homeostasis between organelle compartments
7	ClMDH7	3702.AT4G17260.1	0.686	483	AT4G17260	Lactate/malate dehydrogenase family protein; Its function is described as in 6 functions; Involved in response to salt stress, response to abscisic acid stimulus; Located in plasma membrane; Expressed in 24 plant structures; Expressed during 13 growth stages; Contains the following InterPro domains: L-lactate dehydrogenase (InterPro:IPR011304), Lactate/malate dehydrogenase, C-terminal (InterPro:I…
8	ClMDH8	3702.AT4G17260.1	0.701	412.1	AT4G17260	Lactate/malate dehydrogenase family protein; Its function is described as in 6 functions; Involved in response to salt stress, response to abscisic acid stimulus; Located in plasma membrane; Expressed in 24 plant structures; Expressed during 13 growth stages; Contains the following InterPro domains: L-lactate dehydrogenase (InterPro:IPR011304), Lactate/malate dehydrogenase, C-terminal (InterPro:I…
9	ClMDH9	3702.AT4G17260.1	0.661	459.5	AT4G17260	Lactate/malate dehydrogenase family protein; Its function is described as in 6 functions; Involved in response to salt stress, response to abscisic acid stimulus; Located in plasma membrane; Expressed in 24 plant structures; Expressed during 13 growth stages; Contains the following InterPro domains: L-lactate dehydrogenase (InterPro:IPR011304), Lactate/malate dehydrogenase, C-terminal (InterPro:I…
10	ClMDH10	3702.AT4G17260.1	0.62	313.2	AT4G17260	Lactate/malate dehydrogenase family protein; Its function is described as in 6 functions; Involved in response to salt stress, response to abscisic acid stimulus; Located in plasma membrane; Expressed in 24 plant structures; Expressed during 13 growth stages; Contains the following InterPro domains: L-lactate dehydrogenase (InterPro:IPR011304), Lactate/malate dehydrogenase, C-terminal (InterPro:I…
11	ClMDH11	3702.AT5G58330.1	0.798	646	AT5G58330	Lactate/malate dehydrogenase family protein; The chloroplastic, NADP-dependent form is essential for the photosynthesis C4 cycle, which allows plants to circumvent the problem of photorespiration. In C4 plants, NADP-MDH activity acts to convert oxaloacetate to malate in chloroplasts of mesophyll cells for transport to the bundle sheath cells (Probable). Plays an essential role in the regulation o…
12	ClMDH12	3702.AT1G04410.1	0.58	286.2	c-NAD-MDH1	Cytosolic-nad-dependent malate dehydrogenase 1; Lactate/malate dehydrogenase family protein; Catalyzes a reversible NAD-dependent dehydrogenase reaction involved in central metabolism and redox homeostasis between organelle compartments
