# Supplementary material for: Genome-Wide Characterization and Gene Expression Analyses of Malate Dehydrogenase (MDH) Genes in Low-Phosphorus Stress Tolerance of Chinese Fir (Cunninghamia lanceolata)
Source: Int J Mol Sci. 2023 Feb 23;24(5):4414. doi: 10.3390/ijms24054414 (PMC10003207; doi:10.3390/ijms24054414)
Supplement: Supplementary file 1 [file ijms-24-04414-s001.zip › TABLE S7.xlsx]

## Sheet: Sheet1
TABLE S7|The detail information of the network of transcription factor regulatory in ClMDH proteins based on known Arabidopsis thaliana proteins.
#pattern name	Family		sequence name	start	stop	strand	score	p-value	q-value	matched sequence
AT1G51700	Dof	DOF1.7	ClMDH1	809	829	-	15.7344	5.1e-07	0.00591	CAAAAGATAAAGCAGAAAGCA
AT1G02065	SBP	SPL8	ClMDH1	762	777	-	14.1047	8.55e-07	0.0202	ATTTATGTACCCTATT
AT5G14960	E2F/DP	E2FD	ClMDH1	437	456	+	12.2969	3.09e-06	0.0726	GTTCGTATTTGGAGGTAAAA
AT4G14770	CPP	TCX2	ClMDH1	39	53	-	15.5882	3.1e-06	0.0734	TATCAAAATTCAAAA
AT4G01500	B3	NGA4	ClMDH1	977	992	+	14.3125	5.88e-06	0.136	TTTTTTCAGGTGGTGA
AT3G22780	CPP	TSO1	ClMDH1	40	54	-	14.5068	7.26e-06	0.172	TTATCAAAATTCAAA
AT5G22220	E2F/DP	E2FB	ClMDH1	739	748	+	13.5745	8.06e-06	0.183	GGGCGCCTTA
AT3G50410	Dof	DOF3.4	ClMDH1	809	829	+	13.5312	8.56e-06	0.0527	TGCTTTCTGCTTTATCTTTTG
AT1G51140	bHLH	BHLH122	ClMDH1	716	729	-	14.5469	9.59e-06	0.227	GCATCCACTTGTAC
AT4G38000	Dof	DOF4.7	ClMDH2	489	516	+	16.0938	1.12e-06	0.0129	TGTTTTTTATTTTTATTTTTATTTTTTA
AT1G35560	TCP	TCP23	ClMDH2	411	420	-	14.9397	3.03e-06	0.0345	GGGGCCCAAA
AT3G10580	MYB_related	AT3G10580	ClMDH2	2	16	+	14.473	5.36e-06	0.0634	TATTTGGATAAGCTC
AT3G10580	MYB_related	AT3G10580	ClMDH2	468	482	+	14.473	5.36e-06	0.0634	TATTTGGATAAGCTC
AT1G70000	MYB_related	AT1G70000	ClMDH2	5	14	+	13.2766	7.48e-06	0.089	TTGGATAAGC
AT1G70000	MYB_related	AT1G70000	ClMDH2	471	480	+	13.2766	7.48e-06	0.089	TTGGATAAGC
AT5G61620	MYB_related	AT5G61620	ClMDH2	2	16	+	13.9219	8.34e-06	0.0987	TATTTGGATAAGCTC
AT5G61620	MYB_related	AT5G61620	ClMDH2	468	482	+	13.9219	8.34e-06	0.0987	TATTTGGATAAGCTC
AT1G13260	RAV	RAV1	ClMDH3	129	145	-	16.8438	4.75e-07	0.0112	ATGGTGTGTTCTGTTGG
AT1G13260	RAV	RAV1	ClMDH3	899	915	-	14.625	4.54e-06	0.0409	CAGATGATATATGTTGA
AT5G05550	Trihelix	AT5G05550	ClMDH3	772	786	+	14.8125	5.49e-06	0.125	GTTTTCCGCCGAGGC
AT1G67260	TCP	TCP1	ClMDH3	404	433	+	9.89873	9.71e-06	0.0699	AGGGGGACCTTCTCCCCATCAACATATCCA
AT2G45680	TCP	TCP9	ClMDH4	859	879	-	21.8824	3.18e-08	0.000725	TCTCGTGTCATGGGCCCCACT
AT5G23280	TCP	TCP7	ClMDH4	860	870	+	20.75	9.79e-08	0.0023	GTGGGGCCCAT
AT3G27010	TCP	TCP20	ClMDH4	850	870	+	20.1875	1.08e-07	0.00246	TTGGTGTGGAGTGGGGCCCAT
AT5G51910	TCP	TCP19	ClMDH4	860	869	-	18.1277	2.08e-07	0.00479	TGGGCCCCAC
AT1G72010	TCP	TCP22	ClMDH4	858	870	+	18.75	4.01e-07	0.00929	GAGTGGGGCCCAT
AT5G08070	TCP	TCP17	ClMDH4	860	870	-	17.7808	5.67e-07	0.0132	ATGGGCCCCAC
AT1G49720	bZIP	ABF1	ClMDH4	801	819	-	16.407	5.97e-07	0.0133	CAACACGTGGCGGTGCAAA
AT1G69690	TCP	TCP15	ClMDH4	860	872	-	17.8594	6.39e-07	0.0149	TCATGGGCCCCAC
AT1G67260	TCP	TCP1	ClMDH4	859	888	+	16.6962	6.51e-07	0.0141	AGTGGGGCCCATGACACGAGAAAGCCGGTA
AT5G08330	TCP	TCP21	ClMDH4	858	871	-	17.6094	7.96e-07	0.00982	CATGGGCCCCACTC
AT5G08330	TCP	TCP21	ClMDH4	859	872	+	17.5156	8.46e-07	0.00982	AGTGGGGCCCATGA
AT2G45680	TCP	TCP9	ClMDH4	851	871	+	15.3971	1.02e-06	0.0117	TGGTGTGGAGTGGGGCCCATG
AT3G61890	HD-ZIP	ATHB-12	ClMDH4	844	853	+	14.1727	1.06e-06	0.0253	GAATGATTGG
AT3G02150	TCP	TCP13	ClMDH4	860	872	+	16.5753	1.09e-06	0.0251	GTGGGGCCCATGA
AT1G35560	TCP	TCP23	ClMDH4	859	868	-	16.2155	1.33e-06	0.0302	GGGCCCCACT
AT1G69690	TCP	TCP15	ClMDH4	858	870	+	16.5312	1.52e-06	0.0177	GAGTGGGGCCCAT
AT3G47620	TCP	TCP14	ClMDH4	851	870	+	8.46512	1.66e-06	0.0383	TGGTGTGGAGTGGGGCCCAT
AT1G67260	TCP	TCP1	ClMDH4	842	871	-	14.3797	1.87e-06	0.0202	CATGGGCCCCACTCCACACCAATCATTCTG
AT1G49480	B3	REM19	ClMDH4	551	565	+	15.9853	1.98e-06	0.0458	AAAAAACAAAAAAAA
AT1G72010	TCP	TCP22	ClMDH4	860	872	-	15.8906	2.23e-06	0.0259	TCATGGGCCCCAC
AT1G19350	BES1	BZR2	ClMDH4	808	818	-	16.1392	2.88e-06	0.0667	AACACGTGGCG
AT2G22430	HD-ZIP	ATHB-6	ClMDH4	842	852	-	12.6716	2.93e-06	0.0696	CAATCATTCTG
AT4G37790	HD-ZIP	HAT22	ClMDH4	845	854	-	14.1644	3.18e-06	0.0755	ACCAATCATT
AT5G42520	BBR-BPC	BPC6	ClMDH4	819	839	-	7.0411	4.02e-06	0.0104	CAAATACTCTCTCTCTCCTCC
AT3G26790	B3	FUS3	ClMDH4	107	121	-	15.3281	4.3e-06	0.0662	ATTTACATGCATTCA
AT3G27010	TCP	TCP20	ClMDH4	860	880	-	14.0156	4.4e-06	0.0503	TTCTCGTGTCATGGGCCCCAC
AT1G46768	ERF	RAP2-1	ClMDH4	801	813	-	15.0156	5.59e-06	0.0628	GTGGCGGTGCAAA
AT3G45150	TCP	TCP16	ClMDH4	860	870	-	13.1266	5.65e-06	0.13	ATGGGCCCCAC
AT5G51910	TCP	TCP19	ClMDH4	861	870	+	14.383	5.67e-06	0.0653	TGGGGCCCAT
AT4G17460	HD-ZIP	HAT1	ClMDH4	844	853	-	13.8085	5.87e-06	0.14	CCAATCATTC
AT1G72050	C2H2	TFIIIA	ClMDH4	814	832	-	13.2605	5.93e-06	0.0268	TCTCTCTCTCCTCCAACAC
AT1G49480	B3	REM19	ClMDH4	549	563	+	14.7206	6.01e-06	0.06	CAAAAAAACAAAAAA
AT4G36930	bHLH	SPT	ClMDH4	809	817	+	14.0737	6.36e-06	0.151	GCCACGTGT
AT2G43010	bHLH	PIF4	ClMDH4	809	817	-	14.7206	6.53e-06	0.0769	ACACGTGGC
AT1G32770	NAC	NAC012	ClMDH4	342	353	-	14.4615	6.64e-06	0.158	GATGGCGTAATC
AT3G10800	bZIP	BZIP28	ClMDH4	808	822	-	14.6094	6.77e-06	0.16	CTCCAACACGTGGCG
AT1G21910	ERF	ERF012	ClMDH4	792	811	+	13.5781	7.48e-06	0.0651	GCGCATGATTTTGCACCGCC
AT3G61120	MIKC_MADS	AGL13	ClMDH4	901	918	+	13.8382	7.57e-06	0.179	TTACTATAAATAGCAAGC
AT1G49480	B3	REM19	ClMDH4	547	561	+	14.3529	7.8e-06	0.06	ACCAAAAAAACAAAA
AT4G36730	bZIP	GBF1	ClMDH4	808	817	-	13.3158	8.01e-06	0.186	ACACGTGGCG
AT4G28140	ERF	ERF054	ClMDH4	792	811	-	13.6406	8.13e-06	0.0458	GGCGGTGCAAAATCATGCGC
AT3G56850	bZIP	DPBF3	ClMDH4	808	822	-	12.6094	8.14e-06	0.192	CTCCAACACGTGGCG
AT2G35530	bZIP	BZIP16	ClMDH4	808	822	-	12.7812	8.36e-06	0.198	CTCCAACACGTGGCG
AT1G77640	ERF	ERF013	ClMDH4	803	823	-	13.4375	8.36e-06	0.0945	CCTCCAACACGTGGCGGTGCA
AT5G47390	MYB_related	KUA1	ClMDH4	721	735	+	14.0469	8.66e-06	0.205	CCCACCCTATCCAAA
AT2G36270	bZIP	ABI5	ClMDH4	806	823	-	12.3438	8.89e-06	0.21	CCTCCAACACGTGGCGGT
AT1G22810	ERF	ERF019	ClMDH4	803	817	-	13.2344	8.92e-06	0.209	ACACGTGGCGGTGCA
AT1G45249	bZIP	ABF2	ClMDH4	803	820	+	12.7344	8.95e-06	0.209	TGCACCGCCACGTGTTGG
AT2G22750	bHLH	AT2G22750	ClMDH4	809	825	-	13.1644	9.6e-06	0.226	CTCCTCCAACACGTGGC
AT5G15800	MIKC_MADS	44805	ClMDH4	900	917	+	13.8953	9.97e-06	0.235	ATTACTATAAATAGCAAG
AT5G08130	bHLH	BIM1	ClMDH5	702	715	-	17.2969	1.03e-06	0.0243	CACGTGCCTACCAG
AT3G06740	GATA	GATA15	ClMDH5	944	962	-	15.2899	1.2e-06	0.0281	CATCATAAACATCGTCATG
AT3G23210	bHLH	BHLH34	ClMDH5	702	724	+	15.7031	2.71e-06	0.061	CTGGTAGGCACGTGAATGGTTGA
AT2G43010	bHLH	PIF4	ClMDH5	708	716	-	14.9118	3.68e-06	0.0769	TCACGTGCC
AT4G30980	bHLH	LRL2	ClMDH5	701	715	+	14.1395	4.27e-06	0.0966	ACTGGTAGGCACGTG
AT1G69010	bHLH	BIM2	ClMDH5	701	715	-	14.9688	5e-06	0.115	CACGTGCCTACCAGT
AT1G09530	bHLH	PIF3	ClMDH5	707	716	+	15.375	5.1e-06	0.12	AGGCACGTGA
AT1G10120	bHLH	BHLH74	ClMDH5	701	721	+	14.5616	5.78e-06	0.132	ACTGGTAGGCACGTGAATGGT
AT3G26620	LBD	LBD23	ClMDH5	143	157	+	14.4531	6.44e-06	0.0937	GGCGGATTTAAAGCT
AT5G40330	MYB	MYB23	ClMDH5	298	308	+	13.4559	6.47e-06	0.152	GAGTTTGTTGA
AT1G59640	bHLH	BPE	ClMDH5	702	722	-	14.6094	7.08e-06	0.166	AACCATTCACGTGCCTACCAG
AT4G36740	HD-ZIP	HB-5	ClMDH5	268	288	+	14.2812	7.77e-06	0.183	AATGCAATAATTGTAGGTTAT
AT5G49300	GATA	GATA16	ClMDH5	945	971	-	2	8.14e-06	0.0473	ATTGAAATGCATCATAAACATCGTCAT
AT4G29000	CPP	TCX5	ClMDH5	44	53	-	12.6122	8.44e-06	0.201	CATTTGAATC
AT3G24120	G2-like	AT3G24120	ClMDH5	593	600	-	12.3438	9.64e-06	0.23	GGAATCTG
AT5G38860	bHLH	BIM3	ClMDH5	700	717	+	12.3288	9.65e-06	0.223	GACTGGTAGGCACGTGAA
AT4G38620	MYB	MYB4	ClMDH6	208	222	-	15.375	1.46e-07	0.00345	ATTGAGGTTGGTGAG
AT1G18570	MYB	MYB51	ClMDH6	198	218	+	17.375	2.28e-07	0.00535	TACTCACATACTCACCAACCT
AT3G23250	MYB	MYB15	ClMDH6	198	218	+	17.1406	4.74e-07	0.0109	TACTCACATACTCACCAACCT
AT1G79180	MYB	ATMYB63	ClMDH6	201	221	+	17.7656	5.5e-07	0.0127	TCACATACTCACCAACCTCAA
AT5G62320	MYB	MYB99	ClMDH6	207	219	+	16.3281	6.78e-07	0.016	ACTCACCAACCTC
AT3G61250	MYB	AtMYB17	ClMDH6	208	222	-	16.4844	1.2e-06	0.0283	ATTGAGGTTGGTGAG
AT3G08500	MYB	MYB83	ClMDH6	209	219	-	16	1.27e-06	0.0297	GAGGTTGGTGA
AT5G14340	MYB	AtMYB40	ClMDH6	208	220	+	15.7647	1.45e-06	0.0343	CTCACCAACCTCA
AT1G06180	MYB	ATMYB13	ClMDH6	208	222	-	16.4688	1.54e-06	0.0364	ATTGAGGTTGGTGAG
AT3G12820	MYB	AtMYB10	ClMDH6	208	223	-	16.1719	1.89e-06	0.0447	CATTGAGGTTGGTGAG
AT1G16490	MYB	MYB58	ClMDH6	206	220	-	15.75	2.37e-06	0.0557	TGAGGTTGGTGAGTA
AT1G09540	MYB	MYB61	ClMDH6	208	222	+	15.3594	2.67e-06	0.0625	CTCACCAACCTCAAT
AT3G23250	MYB	MYB15	ClMDH6	223	243	+	14.8125	4.03e-06	0.0464	GCACACCTTACTAACCAACCT
AT5G16600	MYB	MYB43	ClMDH6	207	219	-	15.1646	4.57e-06	0.108	GAGGTTGGTGAGT
AT3G12720	MYB	ATY53	ClMDH6	208	228	-	14.875	5.55e-06	0.129	GTGTGCATTGAGGTTGGTGAG
AT1G34670	MYB	AtMYB93	ClMDH6	205	225	-	14.2656	5.96e-06	0.139	TGCATTGAGGTTGGTGAGTAT
AT4G01680	MYB	MYB55	ClMDH6	207	220	+	14.6562	6.2e-06	0.145	ACTCACCAACCTCA
AT1G18960	MYB_related	AT1G18960	ClMDH6	201	222	+	14.6438	6.62e-06	0.152	TCACATACTCACCAACCTCAAT
AT1G73730	EIL	EIL3	ClMDH6	499	519	+	14.1013	7.23e-06	0.111	GTGGGTAGGTTCACTTAATAA
AT1G66420	GeBP	AT1G66420	ClMDH6	778	796	+	14.1139	7.84e-06	0.185	CACATCATCCACATCTAAA
AT2G04880	WRKY	ZAP1	ClMDH6	407	417	+	13.8721	9e-06	0.213	TTGACCTAGCA
AT1G68200	C3H	AT1G68200	ClMDH6	571	585	+	13.2812	9.93e-06	0.229	GCTAAAAATTCGGCA
AT4G38910	BBR-BPC	BPC5	ClMDH7	947	976	+	23.6582	2.72e-12	6.23e-08	AGACAGAGAGAGAGAGAGATTGAGAGAGAT
AT2G01930	BBR-BPC	BPC1	ClMDH7	950	973	+	30.7969	4.22e-11	9.6e-07	CAGAGAGAGAGAGAGATTGAGAGA
AT4G38910	BBR-BPC	BPC5	ClMDH7	943	972	+	10.3291	1.86e-10	2.13e-06	AATCAGACAGAGAGAGAGAGAGATTGAGAG
AT2G01930	BBR-BPC	BPC1	ClMDH7	948	971	+	28.2031	2.1e-10	2.2e-06	GACAGAGAGAGAGAGAGATTGAGA
AT2G01930	BBR-BPC	BPC1	ClMDH7	954	977	+	27.6562	2.9e-10	2.2e-06	GAGAGAGAGAGATTGAGAGAGATT
AT4G38910	BBR-BPC	BPC5	ClMDH7	945	974	+	6.48101	5.43e-10	4.14e-06	TCAGACAGAGAGAGAGAGAGATTGAGAGAG
AT2G01930	BBR-BPC	BPC1	ClMDH7	952	975	+	26.1875	6.74e-10	3.83e-06	GAGAGAGAGAGAGATTGAGAGAGA
AT5G42520	BBR-BPC	BPC6	ClMDH7	954	974	-	25.6712	1.15e-09	1.21e-05	CTCTCTCAATCTCTCTCTCTC
AT5G42520	BBR-BPC	BPC6	ClMDH7	950	970	-	25.6575	1.15e-09	1.21e-05	CTCAATCTCTCTCTCTCTCTG
AT5G42520	BBR-BPC	BPC6	ClMDH7	946	966	-	25.0959	1.57e-09	1.21e-05	ATCTCTCTCTCTCTCTGTCTG
AT4G38910	BBR-BPC	BPC5	ClMDH7	951	980	+	2.59494	1.61e-09	9.21e-06	AGAGAGAGAGAGAGATTGAGAGAGATTTCA
AT2G01930	BBR-BPC	BPC1	ClMDH7	946	969	+	24.5	1.72e-09	7.82e-06	CAGACAGAGAGAGAGAGAGATTGA
AT4G38910	BBR-BPC	BPC5	ClMDH7	949	978	+	1.1519	2.33e-09	1.07e-05	ACAGAGAGAGAGAGAGATTGAGAGAGATTT
AT4G38910	BBR-BPC	BPC5	ClMDH7	941	970	+	0.177215	3.02e-09	1.15e-05	CAAATCAGACAGAGAGAGAGAGAGATTGAG
AT5G42520	BBR-BPC	BPC6	ClMDH7	952	972	-	22.4795	6.29e-09	3.65e-05	CTCTCAATCTCTCTCTCTCTC
AT4G38910	BBR-BPC	BPC5	ClMDH7	953	982	+	-3.67089	8.29e-09	2.71e-05	AGAGAGAGAGAGATTGAGAGAGATTTCAAG
AT1G34190	NAC	NAC017	ClMDH7	437	455	+	21.8125	1.03e-08	0.000243	AGTTTGCTTGGGCAGCAAG
AT3G10500	NAC	NAC053	ClMDH7	440	456	+	22.2969	1.22e-08	0.000287	TTGCTTGGGCAGCAAGA
AT2G01930	BBR-BPC	BPC1	ClMDH7	944	967	+	20.0938	1.69e-08	6.38e-05	ATCAGACAGAGAGAGAGAGAGATT
AT5G42520	BBR-BPC	BPC6	ClMDH7	948	968	-	19.5616	2.61e-08	0.000121	CAATCTCTCTCTCTCTCTGTC
AT1G32870	NAC	ANAC13	ClMDH7	443	458	+	20.9688	2.97e-08	0.000541	CTTGGGCAGCAAGAAA
AT1G19040	NAC	AT1G19040	ClMDH7	440	455	+	20.7812	3.91e-08	0.000924	TTGCTTGGGCAGCAAG
AT3G15510	NAC	NAC056	ClMDH7	439	455	-	20.3125	1.07e-07	0.00254	CTTGCTGCCCAAGCAAA
AT3G10490	NAC	ANAC052	ClMDH7	439	458	+	19.8219	1.12e-07	0.00132	TTTGCTTGGGCAGCAAGAAA
AT5G42520	BBR-BPC	BPC6	ClMDH7	956	976	-	16.3014	1.13e-07	0.000437	ATCTCTCTCAATCTCTCTCTC
AT3G03200	NAC	NAC045	ClMDH7	440	455	-	18.875	1.15e-07	0.00271	CTTGCTGCCCAAGCAA
AT4G38910	BBR-BPC	BPC5	ClMDH7	937	966	+	-14.6582	1.16e-07	0.000333	AAAACAAATCAGACAGAGAGAGAGAGAGAT
AT1G32510	NAC	ANAC011	ClMDH7	439	459	-	19.7941	1.54e-07	0.00326	TTTTCTTGCTGCCCAAGCAAA
AT5G17430	AP2	BBM	ClMDH7	946	965	+	18.4557	1.54e-07	0.00356	CAGACAGAGAGAGAGAGAGA
AT5G42520	BBR-BPC	BPC6	ClMDH7	958	978	-	15.3699	1.68e-07	0.000557	AAATCTCTCTCAATCTCTCTC
AT1G34190	NAC	NAC017	ClMDH7	443	461	-	19.7812	2.04e-07	0.00241	TTTTTTCTTGCTGCCCAAG
AT4G38910	BBR-BPC	BPC5	ClMDH7	955	984	+	-17.5949	2.2e-07	0.00056	AGAGAGAGAGATTGAGAGAGATTTCAAGCA
AT1G54330	NAC	ANAC020	ClMDH7	438	458	-	19	2.75e-07	0.00646	TTTCTTGCTGCCCAAGCAAAC
AT4G38910	BBR-BPC	BPC5	ClMDH7	939	968	+	-18.8354	2.9e-07	0.000663	AACAAATCAGACAGAGAGAGAGAGAGATTG
AT1G34180	NAC	anac016	ClMDH7	441	455	-	18.5156	2.93e-07	0.00693	CTTGCTGCCCAAGCA
AT3G10490	NAC	ANAC052	ClMDH7	440	459	-	18.4247	3.73e-07	0.00293	TTTTCTTGCTGCCCAAGCAA
AT5G66300	NAC	NAC105	ClMDH7	440	455	-	18.125	3.76e-07	0.00445	CTTGCTGCCCAAGCAA
AT3G15510	NAC	NAC056	ClMDH7	443	459	+	18.75	3.84e-07	0.00454	CTTGGGCAGCAAGAAAA
AT1G65910	NAC	anac028	ClMDH7	440	455	-	17.5156	4.99e-07	0.0118	CTTGCTGCCCAAGCAA
AT4G36160	NAC	ANAC076	ClMDH7	441	455	-	16.8594	6.24e-07	0.00738	CTTGCTGCCCAAGCA
AT2G01930	BBR-BPC	BPC1	ClMDH7	956	979	+	12	6.47e-07	0.0021	GAGAGAGAGATTGAGAGAGATTTC
AT2G01570	GRAS	RGA	ClMDH7	946	965	+	16.6286	6.54e-07	0.015	CAGACAGAGAGAGAGAGAGA
AT2G44940	ERF	ERF034	ClMDH7	338	352	+	17.7188	6.68e-07	0.0155	GTTTGTCGGTGAAGG
AT5G46590	NAC	anac096	ClMDH7	440	455	-	17.4219	6.94e-07	0.00821	CTTGCTGCCCAAGCAA
AT1G32870	NAC	ANAC13	ClMDH7	440	455	-	17.9375	7.03e-07	0.00553	CTTGCTGCCCAAGCAA
AT1G46768	ERF	RAP2-1	ClMDH7	340	352	+	17.5781	7.82e-07	0.0176	TTGTCGGTGAAGG
AT3G10480	NAC	ANAC050	ClMDH7	443	458	+	17.9844	8.14e-07	0.00907	CTTGGGCAGCAAGAAA
AT1G36060	ERF	ERF055	ClMDH7	339	352	+	17.3906	8.59e-07	0.0196	TTTGTCGGTGAAGG
AT2G23340	ERF	ERF008	ClMDH7	338	354	+	17.8906	8.73e-07	0.02	GTTTGTCGGTGAAGGAA
AT1G79580	NAC	SMB	ClMDH7	438	458	+	17.125	9.19e-07	0.0134	GTTTGCTTGGGCAGCAAGAAA
AT3G15170	NAC	NAC054	ClMDH7	440	455	-	17.0625	9.83e-07	0.0232	CTTGCTGCCCAAGCAA
AT3G16280	ERF	AT3G16280	ClMDH7	338	351	+	16.875	1.02e-06	0.0237	GTTTGTCGGTGAAG
AT2G45660	MIKC_MADS	SOC1	ClMDH7	951	971	-	16.4203	1.05e-06	0.0167	TCTCAATCTCTCTCTCTCTCT
AT4G32800	ERF	ERF043	ClMDH7	336	351	-	17.5625	1.09e-06	0.0256	CTTCACCGACAAACTT
AT4G17980	NAC	anac071	ClMDH7	441	455	+	16.5938	1.11e-06	0.0179	TGCTTGGGCAGCAAG
AT3G03200	NAC	NAC045	ClMDH7	443	458	+	17.0156	1.12e-06	0.0088	CTTGGGCAGCAAGAAA
AT3G10480	NAC	ANAC050	ClMDH7	440	455	-	17.5312	1.15e-06	0.00907	CTTGCTGCCCAAGCAA
AT4G16750	ERF	ERF039	ClMDH7	340	354	-	16.875	1.17e-06	0.0273	TTCCTTCACCGACAA
AT2G35700	ERF	ERF038	ClMDH7	341	355	+	17	1.17e-06	0.0267	TGTCGGTGAAGGAAT
AT4G36900	ERF	RAP2-10	ClMDH7	667	676	-	16.6068	1.2e-06	0.0232	GGCGCCGTCT
AT3G10500	NAC	NAC053	ClMDH7	442	458	-	16.8906	1.29e-06	0.0102	TTTCTTGCTGCCCAAGC
AT1G08810	MYB	MYB60	ClMDH7	292	310	+	16.375	1.39e-06	0.0324	GGTCCTCACCCACTTCCCT
AT2G01930	BBR-BPC	BPC1	ClMDH7	942	965	+	9.98438	1.46e-06	0.00414	AAATCAGACAGAGAGAGAGAGAGA
AT5G46590	NAC	anac096	ClMDH7	443	458	+	16.6094	1.61e-06	0.0127	CTTGGGCAGCAAGAAA
AT4G21080	Dof	DOF4.5	ClMDH7	736	749	+	15.0938	1.64e-06	0.0388	GAAAAAGCGGATTT
AT5G62380	NAC	NAC101	ClMDH7	438	458	-	16.3594	1.69e-06	0.0132	TTTCTTGCTGCCCAAGCAAAC
AT1G32510	NAC	ANAC011	ClMDH7	439	459	+	15.9559	1.73e-06	0.0102	TTTGCTTGGGCAGCAAGAAAA
AT3G60490	ERF	ERF035	ClMDH7	336	349	+	16.9062	1.73e-06	0.0395	AAGTTTGTCGGTGA
AT4G06746	ERF	RAP2-9	ClMDH7	339	357	-	17.0625	1.75e-06	0.04	AAATTCCTTCACCGACAAA
AT5G25810	ERF	TINY	ClMDH7	337	351	-	16.5625	1.75e-06	0.0407	CTTCACCGACAAACT
AT1G19040	NAC	AT1G19040	ClMDH7	443	458	-	16.5938	1.8e-06	0.0142	TTTCTTGCTGCCCAAG
AT4G10350	NAC	BRN2	ClMDH7	438	458	+	16.2344	1.83e-06	0.0169	GTTTGCTTGGGCAGCAAGAAA
AT4G25480	ERF	DREB1A	ClMDH7	338	351	-	15.9062	2.01e-06	0.0457	CTTCACCGACAAAC
AT5G52020	ERF	ERF025	ClMDH7	338	352	+	16.2812	2.07e-06	0.0475	GTTTGTCGGTGAAGG
AT3G47600	MYB	MYB94	ClMDH7	292	310	-	15.9531	2.11e-06	0.0496	AGGGAAGTGGGTGAGGACC
AT5G67190	ERF	ERF010	ClMDH7	341	355	-	16.2188	2.11e-06	0.0487	ATTCCTTCACCGACA
AT1G77200	ERF	ERF037	ClMDH7	336	349	-	16.4375	2.24e-06	0.0524	TCACCGACAAACTT
AT5G42520	BBR-BPC	BPC6	ClMDH7	942	962	-	8.68493	2.26e-06	0.00654	CTCTCTCTCTCTGTCTGATTT
AT5G18270	NAC	ANAC087	ClMDH7	440	458	+	16.0469	2.3e-06	0.0288	TTGCTTGGGCAGCAAGAAA
AT4G18880	HSF	HSFA4A	ClMDH7	809	827	+	15.6875	2.36e-06	0.0556	GGCACGAGCTTCTAGAATA
AT3G46090	C2H2	ZAT7	ClMDH7	84	96	-	12.9362	2.38e-06	0.0554	CCCTAGTGGGCTC
AT2G42400	VOZ	VOZ2	ClMDH7	693	704	-	16.2404	2.44e-06	0.0562	CCGGTAGCGTGT
AT3G04060	NAC	anac046	ClMDH7	438	458	-	15.5938	2.73e-06	0.0379	TTTCTTGCTGCCCAAGCAAAC
AT1G19210	ERF	ERF017	ClMDH7	339	352	+	15.8438	2.77e-06	0.064	TTTGTCGGTGAAGG
AT3G17730	NAC	anac057	ClMDH7	441	457	+	15.9062	2.81e-06	0.0211	TGCTTGGGCAGCAAGAA
AT5G07680	NAC	NAC079	ClMDH7	439	459	+	15.4219	2.98e-06	0.0403	TTTGCTTGGGCAGCAAGAAAA
AT2G01570	GRAS	RGA	ClMDH7	950	969	+	15.0429	2.99e-06	0.0171	CAGAGAGAGAGAGAGATTGA
AT4G31060	ERF	ERF015	ClMDH7	330	349	-	15.6406	3.03e-06	0.0701	TCACCGACAAACTTCGCAGG
AT1G65910	NAC	anac028	ClMDH7	443	458	+	15.8281	3.04e-06	0.0239	CTTGGGCAGCAAGAAA
AT5G53950	NAC	NAC098	ClMDH7	437	455	-	15.625	3.17e-06	0.0748	CTTGCTGCCCAAGCAAACT
AT1G77080	MIKC_MADS	AGL27	ClMDH7	21	35	-	15.5233	3.21e-06	0.0759	GCTTTCCATTTATGT
AT1G01250	ERF	ERF023	ClMDH7	336	350	+	15.8125	3.32e-06	0.0752	AAGTTTGTCGGTGAA
AT3G50260	ERF	ERF011	ClMDH7	341	355	-	15.4375	3.34e-06	0.0783	ATTCCTTCACCGACA
AT3G18400	NAC	anac058	ClMDH7	443	458	+	15.5	3.46e-06	0.054	CTTGGGCAGCAAGAAA
AT3G17730	NAC	anac057	ClMDH7	441	457	-	15.5781	3.57e-06	0.0211	TTCTTGCTGCCCAAGCA
AT5G13180	NAC	NAC083	ClMDH7	440	458	-	15.3438	3.64e-06	0.0429	TTTCTTGCTGCCCAAGCAA
AT1G28360	ERF	ERF12	ClMDH7	670	677	+	16.9038	3.73e-06	0.0817	CGGCGCCA
AT5G64060	NAC	anac103	ClMDH7	438	458	+	14.375	3.78e-06	0.0889	GTTTGCTTGGGCAGCAAGAAA
AT1G54330	NAC	ANAC020	ClMDH7	440	460	+	14.625	4.06e-06	0.0238	TTGCTTGGGCAGCAAGAAAAA
AT3G28910	MYB	MYB30	ClMDH7	294	308	+	14.7969	4.09e-06	0.0955	TCCTCACCCACTTCC
AT2G41690	HSF	HSFB3	ClMDH7	812	826	-	14.8987	4.11e-06	0.0948	ATTCTAGAAGCTCGT
AT5G10140	MIKC_MADS	FLC	ClMDH7	16	36	+	14.9412	4.11e-06	0.0966	CTATAACATAAATGGAAAGCA
AT2G45410	LBD	LBD19	ClMDH7	888	902	-	14.9062	4.13e-06	0.0951	CCTGAAAAACAGCCG
AT1G34180	NAC	anac016	ClMDH7	443	457	+	15.5312	4.28e-06	0.0337	CTTGGGCAGCAAGAA
AT1G44830	ERF	ERF014	ClMDH7	341	355	-	14.2969	4.28e-06	0.0549	ATTCCTTCACCGACA
AT2G45420	LBD	LBD18	ClMDH7	884	902	+	14.7188	4.29e-06	0.0992	TCCACGGCTGTTTTTCAGG
AT2G42430	LBD	LBD16	ClMDH7	888	902	-	14.5781	4.69e-06	0.11	CCTGAAAAACAGCCG
AT1G24260	MIKC_MADS	44807	ClMDH7	21	33	+	14.3382	4.69e-06	0.111	ACATAAATGGAAA
AT2G45660	MIKC_MADS	SOC1	ClMDH7	832	852	-	14.8841	4.7e-06	0.0267	CTTTCTTCTCTGCTTCTTTGC
AT2G01930	BBR-BPC	BPC1	ClMDH7	958	981	+	6.90625	4.71e-06	0.0107	GAGAGAGATTGAGAGAGATTTCAA
AT2G31220	bHLH	BHLH10	ClMDH7	336	349	+	15.2969	4.76e-06	0.111	AAGTTTGTCGGTGA
AT4G28140	ERF	ERF054	ClMDH7	668	687	+	14.5312	4.89e-06	0.0368	GACGGCGCCATTTGAGCGGT
AT3G04060	NAC	anac046	ClMDH7	440	460	+	14.5156	4.9e-06	0.0379	TTGCTTGGGCAGCAAGAAAAA
AT5G18270	NAC	ANAC087	ClMDH7	440	458	-	14.6562	5.11e-06	0.0301	TTTCTTGCTGCCCAAGCAA
AT2G24430	NAC	ANAC038	ClMDH7	440	457	+	14.7656	5.17e-06	0.0555	TTGCTTGGGCAGCAAGAA
AT5G39610	NAC	NAC92	ClMDH7	441	455	-	14.9688	5.39e-06	0.0812	CTTGCTGCCCAAGCA
AT3G61910	NAC	NAC066	ClMDH7	691	703	+	13.7436	5.57e-06	0.13	GAACACGCTACCG
AT4G00270	GeBP	GEBP	ClMDH7	701	708	+	15.4894	5.58e-06	0.131	CCGGCCGT
AT4G23750	ERF	CRF2	ClMDH7	907	914	+	14.8298	5.61e-06	0.076	GGGCCGCC
AT2G01930	BBR-BPC	BPC1	ClMDH7	960	983	+	6.35938	5.76e-06	0.0119	GAGAGATTGAGAGAGATTTCAAGC
AT4G18960	MIKC_MADS	AG	ClMDH7	18	36	-	14.2647	5.88e-06	0.138	TGCTTTCCATTTATGTTAT
AT5G66300	NAC	NAC105	ClMDH7	443	458	+	14.8438	5.88e-06	0.0347	CTTGGGCAGCAAGAAA
AT4G25470	ERF	DREB1C	ClMDH7	338	352	-	15.0781	6.12e-06	0.143	CCTTCACCGACAAAC
AT1G77640	ERF	ERF013	ClMDH7	330	350	+	14.1094	6.15e-06	0.0945	CCTGCGAAGTTTGTCGGTGAA
AT3G15170	NAC	NAC054	ClMDH7	443	458	+	14.8125	6.34e-06	0.045	CTTGGGCAGCAAGAAA
AT1G02230	NAC	NAC004	ClMDH7	442	455	-	15.0625	6.48e-06	0.0766	CTTGCTGCCCAAGC
AT3G20840	AP2	PLT1	ClMDH7	809	827	+	14.0137	6.49e-06	0.153	GGCACGAGCTTCTAGAATA
AT5G60120	AP2	TOE2	ClMDH7	327	336	+	13.9316	6.68e-06	0.159	CAACCTGCGA
AT2G27300	NAC	NTL8	ClMDH7	441	459	-	14.4688	6.87e-06	0.0847	TTTTCTTGCTGCCCAAGCA
AT2G24430	NAC	ANAC038	ClMDH7	441	458	-	14.3281	7.05e-06	0.0555	TTTCTTGCTGCCCAAGCA
AT2G27300	NAC	NTL8	ClMDH7	439	457	+	14.3906	7.24e-06	0.0847	TTTGCTTGGGCAGCAAGAA
AT1G69120	MIKC_MADS	AP1	ClMDH7	21	32	+	13.7458	7.46e-06	0.0885	ACATAAATGGAA
AT1G12630	ERF	ERF027	ClMDH7	340	360	-	14.3594	7.59e-06	0.171	TCAAAATTCCTTCACCGACAA
AT4G36900	ERF	RAP2-10	ClMDH7	906	915	+	13.8462	7.72e-06	0.0569	AGGGCCGCCT
AT3G26620	LBD	LBD23	ClMDH7	671	685	+	14.0781	8.11e-06	0.0937	GGCGCCATTTGAGCG
AT3G18400	NAC	anac058	ClMDH7	440	455	-	14.1719	8.41e-06	0.0662	CTTGCTGCCCAAGCAA
AT5G18560	ERF	ERF086	ClMDH7	667	681	-	12.7031	8.48e-06	0.197	CAAATGGCGCCGTCT
AT1G72050	C2H2	TFIIIA	ClMDH7	837	855	-	12.6218	8.48e-06	0.0274	CCACTTTCTTCTCTGCTTC
AT1G21910	ERF	ERF012	ClMDH7	342	361	-	13.2969	8.54e-06	0.0651	TTCAAAATTCCTTCACCGAC
AT1G12260	NAC	NAC007	ClMDH7	441	455	-	14.2656	8.89e-06	0.105	CTTGCTGCCCAAGCA
AT2G38340	ERF	DREB2E	ClMDH7	338	354	-	14.625	8.9e-06	0.204	TTCCTTCACCGACAAAC
AT3G48430	C2H2	REF6	ClMDH7	836	847	+	13.9863	9.05e-06	0.211	AGAAGCAGAGAA
AT2G33710	ERF	AT2G33710	ClMDH7	667	681	-	12.25	9.48e-06	0.213	CAAATGGCGCCGTCT
AT5G62380	NAC	NAC101	ClMDH7	440	460	+	13.5781	9.87e-06	0.058	TTGCTTGGGCAGCAAGAAAAA
AT1G74480	Nin-like	RKD2	ClMDH7	61	79	-	13.125	9.9e-06	0.231	AGAACCTTTCAACTTCACC
AT1G02250	NAC	NAC005	ClMDH7	440	458	+	14.1875	9.98e-06	0.118	TTGCTTGGGCAGCAAGAAA
AT3G55370	Dof	OBP3	ClMDH8	763	783	-	20.0938	2.67e-09	6.17e-05	TTTACTTTTTATTTTTTCTTT
AT5G67580	MYB_related	TRB2	ClMDH8	252	270	+	18.8125	1.15e-08	0.000272	AAATTTAAGCCCTAATTTG
AT1G69570	Dof	CDF5	ClMDH8	759	785	-	18.25	1.71e-07	0.00389	TCTTTACTTTTTATTTTTTCTTTAAAC
AT5G62940	Dof	DOF5.6	ClMDH8	765	785	+	16.5938	1.98e-07	0.00465	AGAAAAAATAAAAAGTAAAGA
AT5G02460	Dof	DOF5.1	ClMDH8	403	423	+	17.25	2.79e-07	0.00649	AAAAAAGGAAAAATTGAAAAA
AT1G51700	Dof	DOF1.7	ClMDH8	768	788	+	16.0312	3.2e-07	0.00591	AAAAATAAAAAGTAAAGAAAA
AT5G66940	Dof	DOF5.8	ClMDH8	397	425	-	16.9531	4.7e-07	0.00799	TTTTTTTCAATTTTTCCTTTTTTAATTAA
AT1G29160	Dof	DOF1.5	ClMDH8	765	785	+	15.9844	6.29e-07	0.0145	AGAAAAAATAAAAAGTAAAGA
AT5G66940	Dof	DOF5.8	ClMDH8	767	795	-	16.5938	6.96e-07	0.00799	CCATCCATTTTCTTTACTTTTTATTTTTT
AT4G38000	Dof	DOF4.7	ClMDH8	773	800	-	16.3594	8.66e-07	0.0129	ATTCTCCATCCATTTTCTTTACTTTTTA
AT2G28810	Dof	DOF2.2	ClMDH8	403	423	-	15.6562	1.1e-06	0.0254	TTTTTCAATTTTTCCTTTTTT
AT3G45610	Dof	DOF3.2	ClMDH8	765	783	-	15.3125	1.22e-06	0.0287	TTTACTTTTTATTTTTTCT
AT3G50410	Dof	DOF3.4	ClMDH8	404	424	-	15	1.45e-06	0.0335	TTTTTTCAATTTTTCCTTTTT
AT1G64620	Dof	DOF1.8	ClMDH8	767	785	+	14.8125	1.53e-06	0.0358	AAAAAATAAAAAGTAAAGA
AT2G40260	G2-like	AT2G40260	ClMDH8	369	383	+	13.9688	1.54e-06	0.0364	TTAAAACATTCTTTG
AT1G69570	Dof	CDF5	ClMDH8	764	790	-	15.5625	2.25e-06	0.0257	CATTTTCTTTACTTTTTATTTTTTCTT
AT4G38000	Dof	DOF4.7	ClMDH8	766	793	-	15.3281	2.31e-06	0.0136	ATCCATTTTCTTTACTTTTTATTTTTTC
AT4G38000	Dof	DOF4.7	ClMDH8	403	430	-	15.2969	2.37e-06	0.0136	GGTTGTTTTTTTCAATTTTTCCTTTTTT
AT1G13300	G2-like	HRS1	ClMDH8	577	591	+	15.1562	2.47e-06	0.0585	AGAATTGGAGATTCC
AT5G02320	MYB	MYB3R5	ClMDH8	420	434	+	15.7969	2.54e-06	0.0601	AAAAAACAACCGTTG
AT1G71450	ERF	ERF021	ClMDH8	928	947	+	14.9531	2.55e-06	0.0293	ACCAGCCCTCTCCACAGCCA
AT3G20310	ERF	ERF7	ClMDH8	930	950	+	14.7656	2.87e-06	0.0335	CAGCCCTCTCCACAGCCATAA
AT5G25390	ERF	SHN3	ClMDH8	926	946	+	11.971	2.94e-06	0.0226	TCACCAGCCCTCTCCACAGCC
AT4G38000	Dof	DOF4.7	ClMDH8	760	787	-	15.0469	2.97e-06	0.0136	TTTCTTTACTTTTTATTTTTTCTTTAAA
AT3G47500	Dof	CDF3	ClMDH8	767	785	+	14.8438	3.14e-06	0.0727	AAAAAATAAAAAGTAAAGA
AT4G37260	MYB	MYB73	ClMDH8	209	219	+	13.3125	3.18e-06	0.0754	TAACCGTCATA
AT1G68670	G2-like	HHO2	ClMDH8	578	590	+	14.4375	4.6e-06	0.109	GAATTGGAGATTC
AT5G02460	Dof	DOF5.1	ClMDH8	404	424	+	14.6406	4.73e-06	0.0447	AAAAAGGAAAAATTGAAAAAA
AT3G50410	Dof	DOF3.4	ClMDH8	774	794	-	13.9688	5.26e-06	0.0527	CATCCATTTTCTTTACTTTTT
AT2G33550	Trihelix	ASR3	ClMDH8	188	205	-	13.9118	5.35e-06	0.126	ATTCAAAGGTGCCCTTAA
AT5G02460	Dof	DOF5.1	ClMDH8	773	793	+	14.4219	5.76e-06	0.0447	TAAAAAGTAAAGAAAATGGAT
AT3G55370	Dof	OBP3	ClMDH8	768	788	-	14.25	6.02e-06	0.0685	TTTTCTTTACTTTTTATTTTT
AT2G44745	WRKY	WRKY12	ClMDH8	429	438	+	13.9402	7.45e-06	0.175	CCGTTGACGT
AT5G47220	ERF	ERF2	ClMDH8	930	950	+	12.3594	7.46e-06	0.0867	CAGCCCTCTCCACAGCCATAA
AT5G11510	MYB	MYB3R4	ClMDH8	421	435	+	14.6406	8.03e-06	0.19	AAAAACAACCGTTGA
AT4G32730	MYB	PC-MYB1	ClMDH8	421	435	+	14.3438	9.08e-06	0.215	AAAAACAACCGTTGA
AT3G50060	MYB	F3A4.140	ClMDH8	209	223	-	13.3438	9.39e-06	0.111	TTTTTATGACGGTTA
AT1G32870	NAC	ANAC13	ClMDH9	606	621	+	20.6406	4.58e-08	0.000541	CTTGGAAAGCAAGCAA
AT3G23240	ERF	ERF1B	ClMDH9	789	816	-	21.3438	5.17e-08	0.00115	CCATTACAGCCGCCTTTTCGCCCCCCGA
AT3G10490	NAC	ANAC052	ClMDH9	602	621	+	20.1233	8.4e-08	0.00132	TTTGCTTGGAAAGCAAGCAA
AT5G66300	NAC	NAC105	ClMDH9	606	621	+	18.9219	1.26e-07	0.00299	CTTGGAAAGCAAGCAA
AT3G10500	NAC	NAC053	ClMDH9	603	619	+	19.5938	2.17e-07	0.00256	TTGCTTGGAAAGCAAGC
AT1G32510	NAC	ANAC011	ClMDH9	602	622	-	18.9706	2.78e-07	0.00326	TTTGCTTGCTTTCCAAGCAAA
AT5G62380	NAC	NAC101	ClMDH9	601	621	-	18.2188	4e-07	0.00941	TTGCTTGCTTTCCAAGCAAAT
AT4G36160	NAC	ANAC076	ClMDH9	606	620	+	17.1562	4.28e-07	0.00738	CTTGGAAAGCAAGCA
AT1G19040	NAC	AT1G19040	ClMDH9	603	618	+	18.5156	4.4e-07	0.0052	TTGCTTGGAAAGCAAG
AT2G46770	NAC	NAC043	ClMDH9	603	619	+	17.375	4.87e-07	0.0115	TTGCTTGGAAAGCAAGC
AT5G46590	NAC	anac096	ClMDH9	606	621	+	17.6719	5.18e-07	0.00821	CTTGGAAAGCAAGCAA
AT2G44840	ERF	ERF13	ClMDH9	798	812	-	18.1562	6.21e-07	0.0145	TACAGCCGCCTTTTC
AT3G03200	NAC	NAC045	ClMDH9	606	621	+	17.5312	6.46e-07	0.00764	CTTGGAAAGCAAGCAA
AT3G15510	NAC	NAC056	ClMDH9	602	618	-	17.9531	6.62e-07	0.00521	CTTGCTTTCCAAGCAAA
AT1G32510	NAC	ANAC011	ClMDH9	602	622	+	17.6176	6.7e-07	0.00525	TTTGCTTGGAAAGCAAGCAAA
AT1G34190	NAC	NAC017	ClMDH9	600	618	+	18.4375	6.72e-07	0.00528	AATTTGCTTGGAAAGCAAG
AT5G25390	ERF	SHN3	ClMDH9	803	823	-	15.029	6.83e-07	0.0158	AACGCTGCCATTACAGCCGCC
AT1G71450	ERF	ERF021	ClMDH9	802	821	-	16.9844	6.96e-07	0.016	CGCTGCCATTACAGCCGCCT
AT3G20310	ERF	ERF7	ClMDH9	802	822	-	17.0469	7.13e-07	0.0166	ACGCTGCCATTACAGCCGCCT
AT1G53910	ERF	RAP2-12	ClMDH9	793	813	+	17.1719	7.21e-07	0.0166	GGGGCGAAAAGGCGGCTGTAA
AT3G10480	NAC	ANAC050	ClMDH9	606	621	+	18.0781	7.55e-07	0.00907	CTTGGAAAGCAAGCAA
AT5G47220	ERF	ERF2	ClMDH9	799	819	-	16.75	7.96e-07	0.0185	CTGCCATTACAGCCGCCTTTT
AT4G10350	NAC	BRN2	ClMDH9	601	621	+	17.2031	8.97e-07	0.0169	ATTTGCTTGGAAAGCAAGCAA
AT4G18450	ERF	ERF091	ClMDH9	801	817	+	16.2344	9.52e-07	0.0221	AAGGCGGCTGTAATGGC
AT1G79580	NAC	SMB	ClMDH9	601	621	+	16.8438	1.14e-06	0.0134	ATTTGCTTGGAAAGCAAGCAA
AT5G44210	ERF	ERF9	ClMDH9	790	810	+	15.7344	1.15e-06	0.0266	CGGGGGGCGAAAAGGCGGCTG
AT5G62380	NAC	NAC101	ClMDH9	603	623	+	16.875	1.16e-06	0.0132	TTGCTTGGAAAGCAAGCAAAA
AT1G02250	NAC	NAC005	ClMDH9	603	621	-	16.8906	1.16e-06	0.0274	TTGCTTGCTTTCCAAGCAA
AT1G34180	NAC	anac016	ClMDH9	606	620	+	17.1094	1.28e-06	0.0152	CTTGGAAAGCAAGCA
AT1G54330	NAC	ANAC020	ClMDH9	601	621	-	16.5625	1.4e-06	0.0165	TTGCTTGCTTTCCAAGCAAAT
AT2G45660	MIKC_MADS	SOC1	ClMDH9	884	904	-	16.1014	1.48e-06	0.0167	TCTCTGCTTCCTTTTCTTCCT
AT4G28140	ERF	ERF054	ClMDH9	803	822	+	16.3906	1.51e-06	0.0339	GGCGGCTGTAATGGCAGCGT
AT4G17980	NAC	anac071	ClMDH9	604	618	+	16.3125	1.51e-06	0.0179	TGCTTGGAAAGCAAG
AT3G17730	NAC	anac057	ClMDH9	604	620	-	16.6562	1.53e-06	0.0211	TGCTTGCTTTCCAAGCA
AT3G20770	EIL	EIN3	ClMDH9	657	671	+	15.4095	1.57e-06	0.0372	GACCCGGTTCAGTGA
AT5G66300	NAC	NAC105	ClMDH9	603	618	-	16.5938	1.58e-06	0.0124	CTTGCTTTCCAAGCAA
AT3G10490	NAC	ANAC052	ClMDH9	603	622	-	16.4384	1.58e-06	0.00932	TTTGCTTGCTTTCCAAGCAA
AT1G65910	NAC	anac028	ClMDH9	603	618	-	16.5	1.62e-06	0.0191	CTTGCTTTCCAAGCAA
AT3G03200	NAC	NAC045	ClMDH9	603	618	-	16.5156	1.8e-06	0.0106	CTTGCTTTCCAAGCAA
AT5G61600	ERF	ERF104	ClMDH9	800	818	-	15.2031	1.8e-06	0.0418	TGCCATTACAGCCGCCTTT
AT1G12260	NAC	NAC007	ClMDH9	606	620	+	15.9062	1.94e-06	0.0459	CTTGGAAAGCAAGCA
AT3G10480	NAC	ANAC050	ClMDH9	603	618	-	16.6719	1.97e-06	0.0116	CTTGCTTTCCAAGCAA
AT1G03800	ERF	ERF10	ClMDH9	800	820	-	15.2344	1.98e-06	0.0456	GCTGCCATTACAGCCGCCTTT
AT1G34190	NAC	NAC017	ClMDH9	606	624	-	16.2344	2e-06	0.0118	GTTTTGCTTGCTTTCCAAG
AT2G31230	ERF	ERF15	ClMDH9	801	815	-	15.4062	2.1e-06	0.0492	CATTACAGCCGCCTT
AT4G10350	NAC	BRN2	ClMDH9	603	623	-	16	2.16e-06	0.0169	TTTTGCTTGCTTTCCAAGCAA
AT5G13180	NAC	NAC083	ClMDH9	603	621	-	16.0625	2.23e-06	0.0429	TTGCTTGCTTTCCAAGCAA
AT3G17730	NAC	anac057	ClMDH9	604	620	+	16.2031	2.23e-06	0.0211	TGCTTGGAAAGCAAGCA
AT1G79580	NAC	SMB	ClMDH9	603	623	-	15.875	2.28e-06	0.0178	TTTTGCTTGCTTTCCAAGCAA
AT4G17490	ERF	ERF6	ClMDH9	796	816	-	13.3594	2.36e-06	0.0531	CCATTACAGCCGCCTTTTCGC
AT5G18270	NAC	ANAC087	ClMDH9	603	621	+	15.9531	2.44e-06	0.0288	TTGCTTGGAAAGCAAGCAA
AT2G45660	MIKC_MADS	SOC1	ClMDH9	878	898	-	15.5217	2.63e-06	0.0199	CTTCCTTTTCTTCCTTTCTAG
AT1G65620	LBD	LBD6	ClMDH9	802	822	-	14.5469	2.68e-06	0.0611	ACGCTGCCATTACAGCCGCCT
AT5G25390	ERF	SHN3	ClMDH9	894	914	-	12.1304	2.73e-06	0.0226	GGCACCATCATCTCTGCTTCC
AT2G46770	NAC	NAC043	ClMDH9	605	621	-	15.5938	2.84e-06	0.0335	TTGCTTGCTTTCCAAGC
AT2G01570	GRAS	RGA	ClMDH9	216	235	+	15.0714	2.92e-06	0.0171	CAAAGAGTGACAAAAGCAGC
AT2G32460	MYB	MYB101	ClMDH9	628	642	-	14.4375	3.01e-06	0.0703	AACAGAAACCGACAC
AT5G63090	LBD	LOB	ClMDH9	800	820	-	13.6562	3.24e-06	0.0745	GCTGCCATTACAGCCGCCTTT
AT2G01930	BBR-BPC	BPC1	ClMDH9	879	902	+	7.85938	3.3e-06	0.00834	TAGAAAGGAAGAAAAGGAAGCAGA
AT1G72360	ERF	HRE1	ClMDH9	796	816	-	13.7188	3.4e-06	0.0784	CCATTACAGCCGCCTTTTCGC
AT5G07680	NAC	NAC079	ClMDH9	602	622	+	15.1875	3.43e-06	0.0403	TTTGCTTGGAAAGCAAGCAAA
AT1G19040	NAC	AT1G19040	ClMDH9	606	621	-	15.4688	3.44e-06	0.0203	TTGCTTGCTTTCCAAG
AT1G54330	NAC	ANAC020	ClMDH9	603	623	+	14.8281	3.65e-06	0.0238	TTGCTTGGAAAGCAAGCAAAA
AT1G72050	C2H2	TFIIIA	ClMDH9	883	901	-	14.1008	3.66e-06	0.0236	CTGCTTCCTTTTCTTCCTT
AT5G44210	ERF	ERF9	ClMDH9	802	822	+	13.5156	3.74e-06	0.0433	AGGCGGCTGTAATGGCAGCGT
AT1G02230	NAC	NAC004	ClMDH9	605	618	-	15.8125	3.82e-06	0.0766	CTTGCTTTCCAAGC
AT4G17980	NAC	anac071	ClMDH9	829	843	+	15.2656	4.05e-06	0.0319	AGCGTGGAAGACAAG
AT5G18270	NAC	ANAC087	ClMDH9	603	621	-	15.0625	4.1e-06	0.0301	TTGCTTGCTTTCCAAGCAA
AT5G64750	ERF	ABR1	ClMDH9	794	812	+	14.1875	4.24e-06	0.081	GGGCGAAAAGGCGGCTGTA
AT1G65910	NAC	anac028	ClMDH9	606	621	+	15.4219	4.25e-06	0.0251	CTTGGAAAGCAAGCAA
AT1G76420	NAC	NAC031	ClMDH9	605	622	+	15.0469	4.37e-06	0.103	GCTTGGAAAGCAAGCAAA
AT2G40340	ERF	DREB2C	ClMDH9	894	914	+	13.1176	4.5e-06	0.0563	GGAAGCAGAGATGATGGTGCC
AT3G18400	NAC	anac058	ClMDH9	606	621	+	15.1094	4.57e-06	0.054	CTTGGAAAGCAAGCAA
AT5G13910	ERF	LEP	ClMDH9	791	811	-	13.4375	4.6e-06	0.106	ACAGCCGCCTTTTCGCCCCCC
AT3G04060	NAC	anac046	ClMDH9	603	623	+	14.5625	4.78e-06	0.0379	TTGCTTGGAAAGCAAGCAAAA
AT1G59750	ARF	ARF1	ClMDH9	628	635	-	14.8023	4.87e-06	0.112	ACCGACAC
AT2G40340	ERF	DREB2C	ClMDH9	791	811	+	12.9559	4.89e-06	0.0563	GGGGGGCGAAAAGGCGGCTGT
AT4G27950	ERF	CRF4	ClMDH9	793	813	-	12.2353	5.06e-06	0.116	TTACAGCCGCCTTTTCGCCCC
AT5G51190	ERF	ERF105	ClMDH9	798	812	+	12.9688	5.29e-06	0.123	GAAAAGGCGGCTGTA
AT1G28470	NAC	NAC010	ClMDH9	829	843	+	14.9062	5.4e-06	0.128	AGCGTGGAAGACAAG
AT3G12910	NAC	AT3G12910	ClMDH9	647	663	+	14.3797	5.66e-06	0.0644	CGGCTTGAATGACCCGG
AT1G69120	MIKC_MADS	AP1	ClMDH9	849	860	+	14.0424	5.73e-06	0.0885	CCTAATATGGAA
AT1G32870	NAC	ANAC13	ClMDH9	603	618	-	14.4531	5.89e-06	0.0348	CTTGCTTTCCAAGCAA
AT2G24430	NAC	ANAC038	ClMDH9	604	621	-	14.5469	6.05e-06	0.0555	TTGCTTGCTTTCCAAGCA
AT5G13180	NAC	NAC083	ClMDH9	603	621	+	14.5469	6.06e-06	0.0476	TTGCTTGGAAAGCAAGCAA
AT3G57230	MIKC_MADS	AGL16	ClMDH9	847	861	-	14.6094	6.15e-06	0.146	ATTCCATATTAGGTA
AT4G28500	NAC	NAC073	ClMDH9	829	843	-	14.4531	6.24e-06	0.148	CTTGTCTTCCACGCT
AT3G15510	NAC	NAC056	ClMDH9	606	622	+	13.6562	6.26e-06	0.037	CTTGGAAAGCAAGCAAA
AT3G04060	NAC	anac046	ClMDH9	601	621	-	13.9688	6.45e-06	0.0379	TTGCTTGCTTTCCAAGCAAAT
AT3G15170	NAC	NAC054	ClMDH9	603	618	-	14.7812	6.48e-06	0.045	CTTGCTTTCCAAGCAA
AT3G24650	B3	ABI3	ClMDH9	293	301	-	14.7265	6.5e-06	0.113	CTGCATGCT
AT4G23750	ERF	CRF2	ClMDH9	803	810	-	14.7234	6.85e-06	0.076	CAGCCGCC
AT5G39610	NAC	NAC92	ClMDH9	606	620	+	14.625	6.87e-06	0.0812	CTTGGAAAGCAAGCA
AT5G44210	ERF	ERF9	ClMDH9	793	813	+	12.2344	7.09e-06	0.0547	GGGGCGAAAAGGCGGCTGTAA
AT2G02070	C2H2	IDD5	ClMDH9	625	640	+	13.8904	7.23e-06	0.167	AATGTGTCGGTTTCTG
AT3G50700	C2H2	IDD2	ClMDH9	626	640	-	13.7595	7.29e-06	0.171	CAGAAACCGACACAT
AT1G65620	LBD	LBD6	ClMDH9	790	810	-	12.6562	7.31e-06	0.0832	CAGCCGCCTTTTCGCCCCCCG
AT3G15170	NAC	NAC054	ClMDH9	606	621	+	14.5469	7.61e-06	0.045	CTTGGAAAGCAAGCAA
AT5G19790	ERF	RAP2-11	ClMDH9	802	816	-	14.0469	7.65e-06	0.0872	CCATTACAGCCGCCT
AT2G18060	NAC	NAC037	ClMDH9	831	843	-	13.7812	7.78e-06	0.184	CTTGTCTTCCACG
AT3G23240	ERF	ERF1B	ClMDH9	801	828	-	10.7188	7.81e-06	0.087	GGTAGAACGCTGCCATTACAGCCGCCTT
AT5G46590	NAC	anac096	ClMDH9	603	618	-	14.5156	8.32e-06	0.0492	CTTGCTTTCCAAGCAA
AT4G36160	NAC	ANAC076	ClMDH9	604	618	-	14.2969	8.45e-06	0.0667	CTTGCTTTCCAAGCA
AT3G49690	MYB	RAX3	ClMDH9	491	503	-	8.59494	8.62e-06	0.196	TGGGGGTGGCTGG
AT5G07680	NAC	NAC079	ClMDH9	602	622	-	13.4531	8.85e-06	0.0694	TTTGCTTGCTTTCCAAGCAAA
AT3G55370	Dof	OBP3	ClMDH9	878	898	-	13.7969	8.9e-06	0.0685	CTTCCTTTTCTTCCTTTCTAG
AT3G50410	Dof	DOF3.4	ClMDH9	880	900	-	13.4688	9.16e-06	0.0527	TGCTTCCTTTTCTTCCTTTCT
AT1G34180	NAC	anac016	ClMDH9	604	618	-	14.1562	9.19e-06	0.0544	CTTGCTTTCCAAGCA
AT3G11020	ERF	DREB2B	ClMDH9	796	816	+	13.9688	9.38e-06	0.214	GCGAAAAGGCGGCTGTAATGG
AT1G73730	EIL	EIL3	ClMDH9	655	675	+	13.6582	9.43e-06	0.111	ATGACCCGGTTCAGTGAGAAT
AT5G13790	MIKC_MADS	AGL15	ClMDH9	844	862	-	13.4844	9.67e-06	0.228	AATTCCATATTAGGTAGCT
AT2G01570	GRAS	RGA	ClMDH9	879	898	+	13.6286	9.75e-06	0.0446	TAGAAAGGAAGAAAAGGAAG
AT3G24650	B3	ABI3	ClMDH9	292	300	+	14.1026	9.76e-06	0.113	CAGCATGCA
AT2G40220	ERF	ABI4	ClMDH10	970	979	+	17.3023	3.67e-07	0.00816	CGCTGCCGCC
AT5G49300	GATA	GATA16	ClMDH10	547	573	+	10	6.32e-07	0.0147	CATCCTGCTCAGCATCACCATCATGTA
AT4G33280	B3	AT4G33280	ClMDH10	78	98	-	10.7941	1.01e-06	0.0236	TGGAGGGTTTTGATGGGAAAC
AT1G72050	C2H2	TFIIIA	ClMDH10	790	808	+	15.8908	1.26e-06	0.0236	CCCTTCCATCCTTCTCCAC
AT4G31800	WRKY	WRKY18	ClMDH10	630	640	-	15.4062	1.39e-06	0.0329	CAAGGTCAAGG
AT5G49300	GATA	GATA16	ClMDH10	544	570	+	6.70115	1.92e-06	0.0222	AGTCATCCTGCTCAGCATCACCATCAT
AT1G51600	GATA	GATA28	ClMDH10	553	571	+	12.6575	2.14e-06	0.0502	GCTCAGCATCACCATCATG
AT3G24050	GATA	GATA1	ClMDH10	553	567	-	15.5735	2.58e-06	0.0608	ATGGTGATGCTGAGC
AT2G22300	CAMTA	CMTA3	ClMDH10	886	894	+	13.7447	3.31e-06	0.0776	CCGCGTTCC
AT1G72050	C2H2	TFIIIA	ClMDH10	793	811	+	13.8739	4.18e-06	0.0236	TTCCATCCTTCTCCACCTT
AT1G13260	RAV	RAV1	ClMDH10	33	49	-	14.4688	5.21e-06	0.0409	CAGAGTAATACTGTTGG
AT3G12910	NAC	AT3G12910	ClMDH10	962	978	+	14.519	5.29e-06	0.0644	TTGCGGCACGCTGCCGC
AT3G26790	B3	FUS3	ClMDH10	360	374	+	15.0469	5.63e-06	0.0662	TAGCACATGCATACA
AT3G21175	GATA	GATA24	ClMDH10	555	569	+	10.4375	5.78e-06	0.136	TCAGCATCACCATCA
AT1G53910	ERF	RAP2-12	ClMDH10	969	989	-	12.9062	6.55e-06	0.0753	GTGGTAGAAAGGCGGCAGCGT
AT5G64220	CAMTA	CMTA2	ClMDH10	883	891	+	13.0288	6.59e-06	0.149	CGACCGCGT
AT1G80840	WRKY	WRKY40	ClMDH10	628	642	+	14.4219	6.86e-06	0.162	TGCCTTGACCTTGCT
AT5G64750	ERF	ABR1	ClMDH10	970	988	-	13.1875	7.12e-06	0.081	TGGTAGAAAGGCGGCAGCG
AT5G19790	ERF	RAP2-11	ClMDH10	966	980	+	14.0312	7.72e-06	0.0872	GGCACGCTGCCGCCT
AT2G42400	VOZ	VOZ2	ClMDH10	967	978	-	13.8365	7.99e-06	0.0921	GCGGCAGCGTGC
AT4G18450	ERF	ERF091	ClMDH10	965	981	-	11.375	8.21e-06	0.0953	AAGGCGGCAGCGTGCCG
AT1G17950	MYB	MYB52	ClMDH11	22	32	+	14.6575	3.47e-06	0.0824	CATAACCGTTA
AT1G19350	BES1	BZR2	ClMDH11	695	705	+	15.2278	5.7e-06	0.0667	CGCTCGTGTGG
AT1G75390	bZIP	BZIP44	ClMDH11	193	207	-	12.3906	6.69e-06	0.158	GAAACTGACATGGCA
AT3G50060	MYB	F3A4.140	ClMDH11	24	38	-	13.5625	7.01e-06	0.111	CTGAATTAACGGTTA
AT4G24470	GATA	ZIM	ClMDH11	21	35	+	13.4844	7.35e-06	0.174	TCATAACCGTTAATT
AT3G30530	bZIP	ATBZIP42	ClMDH11	194	205	-	9.55696	7.5e-06	0.177	AACTGACATGGC
AT5G01380	Trihelix	GT-3A	ClMDH11	794	810	+	14.2647	9.69e-06	0.229	GACACGTTGGACACTTG
AT4G01550	NAC	NAC69	ClMDH12	858	872	-	16.8125	7.73e-07	0.0183	ACCTTCTTGTCCAAG
AT4G36900	ERF	RAP2-10	ClMDH12	610	619	-	15.9658	2.1e-06	0.0232	AGCACCGCCT
AT1G72050	C2H2	TFIIIA	ClMDH12	455	473	-	14.8067	2.42e-06	0.0236	CTCACCCCTCCTCACCTTC
AT2G01570	GRAS	RGA	ClMDH12	559	578	+	15.2571	2.47e-06	0.0171	TAGTAGAAGAGAAAGGCAAA
AT1G21910	ERF	ERF012	ClMDH12	611	630	-	15.1875	3.31e-06	0.0651	ACAAGGCCTTGAGCACCGCC
AT3G01470	HD-ZIP	HAT5	ClMDH12	241	251	-	14.7206	3.48e-06	0.0827	ACAATAATTGA
AT3G01220	HD-ZIP	ATHB-20	ClMDH12	241	251	-	14.5068	3.48e-06	0.0826	ACAATAATTGA
AT4G28140	ERF	ERF054	ClMDH12	611	630	+	15.0312	3.62e-06	0.0368	GGCGGTGCTCAAGGCCTTGT
AT3G58780	MIKC_MADS	AGL1	ClMDH12	355	372	+	14.7848	3.64e-06	0.0858	GGGGCCAAATGGGGGAGG
AT4G38910	BBR-BPC	BPC5	ClMDH12	312	341	+	-31.6709	4.03e-06	0.00838	AAATAGAGAGCATGAAAAAGAGTCTGAGTG
AT5G66700	HD-ZIP	ATHB-53	ClMDH12	241	251	-	14.7879	4.2e-06	0.0998	ACAATAATTGA
AT1G08810	MYB	MYB60	ClMDH12	267	285	-	15.0312	4.48e-06	0.0523	CAATTCCAACCACATTGTG
AT1G44830	ERF	ERF014	ClMDH12	610	624	-	14.1094	4.69e-06	0.0549	CCTTGAGCACCGCCT
AT5G49300	GATA	GATA16	ClMDH12	12	38	+	3.8046	4.76e-06	0.0368	CAGGGTAAACATTGTGTTCATCGTCTT
AT5G03790	HD-ZIP	ATHB-51	ClMDH12	240	252	+	14.7385	5.2e-06	0.123	GTCAATTATTGTC
AT1G49720	bZIP	ABF1	ClMDH12	468	486	+	10.1512	5.62e-06	0.0628	GGTGAGGTGGCCAGGGATG
AT3G24050	GATA	GATA1	ClMDH12	450	464	+	14.0294	7.14e-06	0.0841	ATGGAGAAGGTGAGG
AT1G72050	C2H2	TFIIIA	ClMDH12	452	470	-	12.8571	7.44e-06	0.0274	ACCCCTCCTCACCTTCTCC
AT2G01930	BBR-BPC	BPC1	ClMDH12	453	476	+	5.64062	7.46e-06	0.0141	GAGAAGGTGAGGAGGGGTGAGGTG
AT5G18450	ERF	DREB2G	ClMDH12	605	619	+	13.3125	7.78e-06	0.181	GCTCCAGGCGGTGCT
AT3G50260	ERF	ERF011	ClMDH12	610	624	-	13.9062	8.11e-06	0.095	CCTTGAGCACCGCCT
AT1G34370	C2H2	STOP1	ClMDH12	359	373	-	13.6562	8.64e-06	0.203	CCCTCCCCCATTTGG
AT1G69780	HD-ZIP	ATHB-13	ClMDH12	241	251	-	12.8529	8.72e-06	0.207	ACAATAATTGA
AT5G10510	AP2	AIL6	ClMDH12	1	15	-	13.7031	8.85e-06	0.205	CCTGGGAAACCGCTC
AT5G65130	ERF	AT5G65130	ClMDH12	610	624	-	12.4688	9.41e-06	0.219	CCTTGAGCACCGCCT
AT1G75490	ERF	DREB2D	ClMDH12	610	624	-	13.0156	9.51e-06	0.222	CCTTGAGCACCGCCT
