# Supplementary material for: Genome-Wide Characterization and Gene Expression Analyses of Malate Dehydrogenase (MDH) Genes in Low-Phosphorus Stress Tolerance of Chinese Fir (Cunninghamia lanceolata)
Source: Int J Mol Sci. 2023 Feb 23;24(5):4414. doi: 10.3390/ijms24054414 (PMC10003207; doi:10.3390/ijms24054414)
Supplement: Supplementary file 1 [file ijms-24-04414-s001.zip › TABLE S8.xlsx]

## Sheet: Sheet1
TABLE S8|The detailed information FPKM and Log2FC expression values of ClMDH genes in different tissue sites and different phosphorus-treated conditions.
	FPKM Average									Log2FC
GeneID	061-Leaf	061-Stem	061-Root	36-LP	36-CK	41-LP	41-CK		GeneID	061-Leaf	061-Stem	061-Root	36-LP	36-CK	41-LP	41-CK
ClMDH1	0	0	1.72	0.33	0.246667	1.02	0.31		ClMDH1	0	0	0.782409	-1.59946	-2.01937	0.0285692	-1.68966
ClMDH2	0.5	0.63	1.84	0.896667	1.67	0.743333	0.686667		ClMDH2	-1	-0.666576	0.879706	-0.157356	0.739848	-0.427919	-0.542318
ClMDH3	0.75	1.13	2.69	250.58	239.263	212.7	268.98		ClMDH3	-0.415037	0.176323	1.42761	7.96913	7.90246	7.73268	8.07136
ClMDH4	0.8	0.24	0.55	55.94	57.9267	53.2	53.6733		ClMDH4	-0.321928	-2.05889	-0.862496	5.80581	5.85616	5.73335	5.74613
ClMDH5	0	0	1.72	250.58	239.263	212.7	268.98		ClMDH5	0	0	0.782409	7.96913	7.90246	7.73268	8.07136
ClMDH6	2.21	4.81	0	213.13	198.28	236.93	241.46		ClMDH6	1.14405	2.26604	0	7.73559	7.6314	7.88832	7.91564
ClMDH7	0	0	0	49.6467	86.3333	77.6767	50.2533		ClMDH7	0	0	0	5.63362	6.43185	6.27941	5.65115
ClMDH8	0	0	0	10.6933	9.4	6.54333	4.91		ClMDH8	0	0	0	3.41864	3.23266	2.71003	2.29572
ClMDH9	0	0	0	10.6933	9.4	6.54333	4.91		ClMDH9	0	0	0	3.41864	3.23266	2.71003	2.29572
ClMDH10	0	0	0	10.6933	9.4	6.54333	4.91		ClMDH10	0	0	0	3.41864	3.23266	2.71003	2.29572
ClMDH11	3.03	2.93	5.69	1.75	2.79667	1.91333	1.24		ClMDH11	1.59932	1.5509	2.50843	0.807355	1.48371	0.936088	0.31034
ClMDH12	0.68	1.55	0.36	7.63333	8.59	7.23667	7.53333		ClMDH12	-0.556393	0.632268	-1.47393	2.93231	3.10266	2.85533	2.91329
